# Supplementary material for: Global Trends and Regional Variations in Studies of HIV/AIDS
Source: Sci Rep. 2017 Jun 23;7:4170. doi: 10.1038/s41598-017-04527-6 (PMC5482881; doi:10.1038/s41598-017-04527-6)
Supplement: Supplementary file 2 — Dataset [file 41598_2017_4527_MOESM2_ESM.xlsx]

## Sheet: Northern America
Year	Topic1	Topic2	Topic3	Topic4	Topic5	Topic6	Topic7	Topic8	Topic9	Topic10	Topic11	Topic12	Topic13	Topic14	Topic15	Topic16	Topic17	Topic18	Topic19	Topic20	Topic21	Topic22	Topic23	Topic24	Topic25	Topic26	Topic27	Topic28	Topic29	Topic30	Topic31	Topic32	Topic33	Topic34	Topic35	Topic36	Topic37	Topic38	Topic39	Topic40	Topic41	Topic42	Topic43	Topic44	Topic45	Topic46	Topic47	Topic48	Topic49
1985	0.00573606	0.0069624	0.00706151	0.00578095	0.00867666	0.00336215	0.0015754	0.0117274	0.0334388	0.00179182	0.0208361	0.00648675	0.00185429	0.00300853	0.00381235	0.0206275	0.00375296	0.00433404	0.0212367	0.00960139	0.00931228	0.00581086	0.00296678	0.0113907	0.0161625	0.0186185	0.00471673	0.0076519	0.00697855	0.00536838	0.00415173	0.0489879	0.0138072	0.0021593	0.00765929	0.00196405	0.0023055	0.00200271	0.0046261	0.00274176	0.00480661	0.00661189	0.00664377	0.00770064	0.0021631	0.00566158	0.0494584	0.00242723	0.00626203
1986	0.00563209	0.00656118	0.00330915	0.00858624	0.00702972	0.0178493	0.00568269	0.00712807	0.0262607	0.00194132	0.0204486	0.0072395	0.00341416	0.00440119	0.00294063	0.00836025	0.00735685	0.00353657	0.0152203	0.0107738	0.00521177	0.00624424	0.00232151	0.00630731	0.0337488	0.00899286	0.00550115	0.00918284	0.00762374	0.00393683	0.00921555	0.0183196	0.0119246	0.00410621	0.00667949	0.00171475	0.00285644	0.00356976	0.00683157	0.00664237	0.0140873	0.00723458	0.0047355	0.00556145	0.0036516	0.00819875	0.0416372	0.00248959	0.00344459
1987	0.0044259	0.00579069	0.00330411	0.00708092	0.0069658	0.0171677	0.00323641	0.00495445	0.0249301	0.00349697	0.0110885	0.0081921	0.00283273	0.00530769	0.00377077	0.0122112	0.0062582	0.00555282	0.0141788	0.00787053	0.00756471	0.00421532	0.00359016	0.00676362	0.0323045	0.0090433	0.00561807	0.0153342	0.0102434	0.00548382	0.00601484	0.0141985	0.0122618	0.00266789	0.00698207	0.00225095	0.00762866	0.00396972	0.00459315	0.00606445	0.0145967	0.00730133	0.00556222	0.00580298	0.00646326	0.00583479	0.0421578	0.00303024	0.00650729
1988	0.00647724	0.00624888	0.00595625	0.0153176	0.00772047	0.0134004	0.00966577	0.00843269	0.0141373	0.00301663	0.0198875	0.00631029	0.0066456	0.00525961	0.0032782	0.0107769	0.00443218	0.00475996	0.0139159	0.00875413	0.00685654	0.00537767	0.00662961	0.00615872	0.0311189	0.0105916	0.00991967	0.0129684	0.00789251	0.00554207	0.00692863	0.0096559	0.0233876	0.00272778	0.00852136	0.00255078	0.00716012	0.00307996	0.00311168	0.00922905	0.0215035	0.00649592	0.00701445	0.00521173	0.00875876	0.0074375	0.0282842	0.00253682	0.00863587
1989	0.00540218	0.00473717	0.00513602	0.00857912	0.00887864	0.0137166	0.00926892	0.00680882	0.018343	0.00245027	0.0186019	0.00889204	0.00671845	0.00465645	0.00582658	0.0103437	0.00579851	0.00459961	0.0140934	0.00834366	0.00854214	0.00678869	0.007351	0.00759243	0.0333291	0.0109857	0.00826859	0.0146745	0.0110205	0.00622638	0.00619132	0.00933003	0.0190123	0.00300301	0.0101983	0.00254637	0.00901443	0.00398156	0.00317523	0.00590764	0.0293901	0.00929905	0.00688556	0.00678734	0.011615	0.00578324	0.0223842	0.00299369	0.00769283
1990	0.0053194	0.00603373	0.00473869	0.00797871	0.00836325	0.0146032	0.00828093	0.00776737	0.0133529	0.00323778	0.0141866	0.0100147	0.0049869	0.00461789	0.00596169	0.00921229	0.00575233	0.00623332	0.0137813	0.00949148	0.00857273	0.0075344	0.00552102	0.00713283	0.0333892	0.00982618	0.00835005	0.0169424	0.0130584	0.00729025	0.00726026	0.0103639	0.0132106	0.00377777	0.0103453	0.0022734	0.0112546	0.00478197	0.00295856	0.00936039	0.0262231	0.0101324	0.00880713	0.00713201	0.0151041	0.00605623	0.0202879	0.00302346	0.00893244
1991	0.00626473	0.0079348	0.00573943	0.00791907	0.00884932	0.0112488	0.00921087	0.00676562	0.0145469	0.0034559	0.015011	0.00946993	0.00712991	0.00636451	0.00654634	0.00915401	0.00640112	0.0055985	0.0125565	0.00936237	0.00949436	0.00883754	0.00600113	0.00736334	0.0310733	0.0115882	0.00774275	0.0179026	0.0132781	0.00786372	0.00611663	0.0115544	0.00947343	0.00440065	0.011698	0.00274828	0.0105611	0.00540082	0.00443393	0.00814725	0.0232222	0.00904737	0.0100302	0.00764634	0.0169683	0.00547326	0.0183082	0.00335943	0.00997088
1992	0.00650895	0.0071092	0.0057853	0.00606906	0.00891956	0.00914716	0.0104173	0.00673034	0.0121359	0.00334084	0.0134556	0.009739	0.0081903	0.00562626	0.00731894	0.00976842	0.00728136	0.0071076	0.0114155	0.00850353	0.00892521	0.0092463	0.00525237	0.00801304	0.0301472	0.012389	0.00863907	0.0161116	0.0125062	0.0103386	0.00767332	0.00893237	0.0144215	0.00602374	0.0107346	0.0027741	0.0101111	0.00596857	0.00406204	0.00865765	0.0221601	0.00888736	0.0110969	0.00893396	0.0208892	0.00537134	0.0153181	0.00275877	0.00888537
1993	0.00670963	0.00696773	0.00557657	0.00683274	0.0105175	0.0104842	0.0122833	0.00680786	0.0137861	0.00270447	0.0125435	0.00944219	0.00845859	0.0078245	0.00766035	0.00960506	0.00749454	0.00716208	0.0114092	0.00876398	0.00987734	0.010112	0.00581014	0.00913691	0.0281342	0.0111699	0.00790102	0.0159979	0.0112789	0.0114824	0.00669755	0.00745608	0.00943192	0.00629781	0.0117293	0.00280625	0.0105925	0.00694006	0.00352208	0.00875837	0.0220507	0.00761382	0.0115049	0.00937337	0.020981	0.00621548	0.0134446	0.00294866	0.00936808
1994	0.00835259	0.00815433	0.00628607	0.00771399	0.0088397	0.0106358	0.0109961	0.0077048	0.0126326	0.00319117	0.012389	0.00828089	0.00795417	0.00712538	0.00788936	0.0102767	0.00884332	0.00861231	0.0117454	0.008746	0.00981089	0.00942089	0.00458195	0.00988524	0.0273228	0.0103744	0.00861527	0.0141445	0.0150363	0.010565	0.0072289	0.00754541	0.0122152	0.00777033	0.0105702	0.00297253	0.00959198	0.00778765	0.00394688	0.00845106	0.0230419	0.00965445	0.0126234	0.00848118	0.0178706	0.00776561	0.0101604	0.00326953	0.0110199
1995	0.00871275	0.00667182	0.00543525	0.00705156	0.00952483	0.0103706	0.0128543	0.0064214	0.0133918	0.0034423	0.0123069	0.00990094	0.00708998	0.00909256	0.0118246	0.0109085	0.00790561	0.00767908	0.0115197	0.00784696	0.00879724	0.0101828	0.00554614	0.00865936	0.026182	0.0101817	0.00764825	0.0158906	0.0140774	0.0116762	0.00691484	0.00984404	0.0120523	0.00849053	0.0112293	0.00276738	0.0101833	0.00780088	0.00354591	0.00863237	0.0190753	0.00754695	0.0127116	0.00865816	0.0205287	0.00692126	0.00981474	0.00297073	0.0116617
1996	0.0111658	0.00778729	0.00659371	0.00805422	0.0086424	0.00989042	0.0119095	0.00729769	0.0132624	0.00660965	0.0082464	0.0110552	0.00739478	0.00923973	0.0109007	0.0112738	0.00947155	0.00815408	0.0126771	0.00883137	0.00949383	0.0103971	0.00526768	0.0111869	0.0225969	0.010971	0.0076067	0.013037	0.013614	0.0116194	0.00613162	0.0107199	0.00996435	0.00971159	0.0115608	0.00295033	0.00950168	0.00889959	0.00323119	0.00774325	0.0193737	0.00739352	0.0153185	0.00919816	0.0214267	0.00574583	0.00884395	0.00289786	0.0123236
1997	0.0110437	0.00841602	0.00664231	0.00760352	0.00880486	0.00984205	0.0125822	0.00755612	0.0145957	0.0137814	0.00991537	0.00922209	0.00692388	0.00772865	0.0106061	0.0117655	0.00819165	0.0096688	0.0119514	0.00867856	0.009415	0.0107101	0.00585363	0.00828718	0.0218649	0.00926011	0.00878106	0.0121612	0.0130521	0.011736	0.00772143	0.00897434	0.0108697	0.00841045	0.0125137	0.00254455	0.00892294	0.00859112	0.00366513	0.00890873	0.0202955	0.00860373	0.0142124	0.00930394	0.0193485	0.00657801	0.00853839	0.00388238	0.0161487
1998	0.00974951	0.00699081	0.00771613	0.0074339	0.00805745	0.00868978	0.0139326	0.00784098	0.0140668	0.0180559	0.00802117	0.00861604	0.00938751	0.0081209	0.0122474	0.010663	0.00922844	0.00897655	0.0110727	0.00801092	0.00983235	0.00872391	0.00575134	0.00695015	0.0186529	0.00825496	0.00955363	0.0108971	0.0133647	0.00964871	0.00891194	0.00850491	0.00963643	0.00991274	0.0140059	0.0031424	0.00783515	0.010735	0.00356427	0.00761047	0.01875	0.0083263	0.0183067	0.00893776	0.0217249	0.0078188	0.00661971	0.00530207	0.0129376
1999	0.0109462	0.00625856	0.00701315	0.00722569	0.00842732	0.00880116	0.0145029	0.0077168	0.0134746	0.0175342	0.00684784	0.00935686	0.00869584	0.00881677	0.0146467	0.0113078	0.00964966	0.010747	0.00978449	0.00905292	0.00875137	0.00906131	0.00583025	0.00771067	0.0161236	0.00786257	0.00894034	0.0114507	0.0125451	0.0101829	0.00822557	0.00884591	0.00999876	0.00957935	0.0145531	0.00478615	0.00918042	0.00969636	0.00417369	0.00824464	0.0163601	0.0086521	0.0161335	0.00917433	0.0199957	0.00767309	0.00593395	0.00647223	0.0137062
2000	0.0109012	0.00638397	0.00851538	0.00922736	0.00721137	0.00841112	0.0149418	0.00803894	0.0137285	0.016098	0.00697623	0.00904366	0.00922383	0.00796855	0.0111555	0.0119722	0.0102563	0.010532	0.00819177	0.00796506	0.0105335	0.00913087	0.00703905	0.00780934	0.0148904	0.00656243	0.0119415	0.00946437	0.0108879	0.00995694	0.00827001	0.00760899	0.00967457	0.01195	0.0124032	0.00610501	0.0083187	0.0102175	0.00403604	0.00869158	0.0146077	0.00773295	0.0168194	0.00790696	0.0185671	0.00851138	0.00547494	0.0086757	0.0171712
2001	0.00991765	0.00568111	0.00797925	0.00868118	0.00759246	0.0100496	0.0142623	0.00846626	0.0163623	0.0160578	0.0066565	0.0085305	0.0094046	0.00886379	0.0110936	0.0121871	0.0107909	0.0115003	0.00809674	0.00743266	0.00871375	0.00874211	0.00719105	0.00750027	0.0143087	0.00746271	0.00899029	0.0108499	0.0110686	0.00962074	0.00796056	0.00718764	0.00956047	0.0122353	0.014317	0.0073791	0.00783575	0.0108646	0.00461966	0.00891517	0.0142893	0.00800848	0.016145	0.0086668	0.0177683	0.00850279	0.00484774	0.0113287	0.0154191
2002	0.0117066	0.00586501	0.0070054	0.0124922	0.007302	0.0109632	0.0148221	0.00885029	0.0125032	0.0124058	0.00646964	0.0077628	0.00986283	0.0105908	0.0113719	0.0143155	0.0093796	0.0120729	0.00737347	0.0071179	0.0081742	0.00751407	0.00684005	0.00645026	0.0148447	0.00669801	0.00991311	0.0106155	0.0102557	0.00894332	0.00796163	0.00843687	0.00900242	0.0114339	0.0129949	0.00769099	0.00722751	0.0106956	0.0056837	0.00998862	0.01464	0.00793868	0.0153888	0.00778013	0.018332	0.00765898	0.00422445	0.0112773	0.0163808
2003	0.012457	0.0052981	0.00667691	0.0115851	0.00731949	0.0104844	0.014014	0.00891218	0.0126529	0.0127033	0.00670172	0.00748401	0.00887526	0.00958041	0.0110791	0.014822	0.0110019	0.0130486	0.00761245	0.00688983	0.00795657	0.00750612	0.00834845	0.00592672	0.011799	0.00509377	0.0101342	0.00988475	0.00858156	0.00925379	0.00843513	0.00732291	0.00836388	0.0128396	0.014566	0.00981163	0.00644516	0.0101952	0.00543675	0.010628	0.0149559	0.0089107	0.0167618	0.00754447	0.0185274	0.00865235	0.00450268	0.0122805	0.0174076
2004	0.010309	0.00518965	0.00696206	0.0122637	0.00673666	0.00903401	0.014329	0.00934894	0.0125182	0.0105512	0.00528897	0.00779792	0.0086964	0.0103936	0.0115409	0.0161572	0.0101772	0.013612	0.00713893	0.00749983	0.00799783	0.00737436	0.00788127	0.00576515	0.0114898	0.00523253	0.0111092	0.010707	0.00943562	0.00917278	0.0079228	0.00678929	0.00871351	0.0153744	0.014255	0.00862496	0.0073908	0.00991706	0.0059914	0.0111056	0.0138531	0.00891627	0.0155723	0.00797225	0.018237	0.00928253	0.00434839	0.0126003	0.0186333
2005	0.0136899	0.00445455	0.00829339	0.0157635	0.00673625	0.00865463	0.0158692	0.0100793	0.0119847	0.0107323	0.00618607	0.00681815	0.00896631	0.0105292	0.00991524	0.0163864	0.0108482	0.0149944	0.00682513	0.00703643	0.00812112	0.00777255	0.0069248	0.00557046	0.00979372	0.00464136	0.0143967	0.00918872	0.00806707	0.00851688	0.00885457	0.00685908	0.00820623	0.0127569	0.0164978	0.00968213	0.00614121	0.0116412	0.00678546	0.00977427	0.0112651	0.00927103	0.017099	0.00781188	0.0162779	0.00985361	0.00381256	0.011612	0.0158701
2006	0.0144499	0.00467911	0.00912353	0.013318	0.00631932	0.0079642	0.0163186	0.0098887	0.0109635	0.0094141	0.00512431	0.00608535	0.0106682	0.0106295	0.0109412	0.0156377	0.0116397	0.0167699	0.00647654	0.00663644	0.00773422	0.00838575	0.00729201	0.00649936	0.00856669	0.00408265	0.0126344	0.00788016	0.00816848	0.00850446	0.0079937	0.00469701	0.00849337	0.0129701	0.0160202	0.00799451	0.00548813	0.0144368	0.00782029	0.00968146	0.0114935	0.00947021	0.0195277	0.00813897	0.0168705	0.00992707	0.0037721	0.0116272	0.0157088
2007	0.0147736	0.00512998	0.00885699	0.0162323	0.00682773	0.00905701	0.0161397	0.00986637	0.0116778	0.00896119	0.00508117	0.00644373	0.0100048	0.0125406	0.01134	0.0149327	0.0127936	0.0168992	0.00673235	0.00663961	0.0081224	0.00798541	0.00723509	0.00662189	0.00905259	0.00441331	0.0109641	0.00837941	0.00816715	0.0091996	0.00844163	0.00526239	0.00800923	0.013525	0.0150968	0.0080568	0.00678428	0.0137648	0.00881453	0.00995016	0.0106906	0.0091922	0.0183015	0.00754516	0.0162255	0.0102248	0.00371429	0.0109399	0.0150902
2008	0.0145161	0.00467249	0.00854151	0.01541	0.0067579	0.00851136	0.0143324	0.0101426	0.0132024	0.00888862	0.00553006	0.00587144	0.0099012	0.0120359	0.0126403	0.0162511	0.0133331	0.0176673	0.00642804	0.00722873	0.00781327	0.00834885	0.00856083	0.00686297	0.00730868	0.00418792	0.0110264	0.0080715	0.00808002	0.00897699	0.00892932	0.00549413	0.00731288	0.0118939	0.0158602	0.00915875	0.00482854	0.0139702	0.00904343	0.0101001	0.0119058	0.0112127	0.0176105	0.00773914	0.0168558	0.0119885	0.00370169	0.0111943	0.0150216
2009	0.0163657	0.00425837	0.0079877	0.0185518	0.0065144	0.00786812	0.0166976	0.00983957	0.0109602	0.00950302	0.0053869	0.00697467	0.0102398	0.0116175	0.0116887	0.0175137	0.0139306	0.0191603	0.00624429	0.00678854	0.00788017	0.00803596	0.00802905	0.00707088	0.00957965	0.00409862	0.0105287	0.00733262	0.0075789	0.00845287	0.00830046	0.00492318	0.00753648	0.0124578	0.0176197	0.00777792	0.00512041	0.0139507	0.00944497	0.00987738	0.0108365	0.0105599	0.0198197	0.00758796	0.0173901	0.0108205	0.00354262	0.0102825	0.0135611
2010	0.0156423	0.00448897	0.00976726	0.0186532	0.00677342	0.00847176	0.0175501	0.0103171	0.01047	0.00814505	0.00536456	0.00631515	0.0102877	0.0120643	0.00922115	0.0164683	0.015711	0.0197395	0.00570179	0.00716786	0.00789853	0.00784761	0.00857085	0.00633908	0.00713661	0.00425582	0.0104301	0.00748954	0.00751478	0.00944119	0.00815226	0.00578763	0.00725234	0.0118079	0.0174205	0.0065048	0.00483935	0.0147974	0.00944016	0.00933053	0.00904685	0.0111049	0.0184593	0.00752006	0.0157813	0.0133673	0.00342801	0.00938057	0.0130115
2011	0.0152828	0.00469897	0.00988327	0.0183565	0.0063995	0.00834739	0.0181186	0.0106792	0.0109673	0.0076599	0.00430496	0.00602253	0.0104343	0.0122119	0.00855862	0.0161481	0.0171079	0.0218549	0.00578435	0.00716337	0.00688019	0.00821593	0.00862979	0.00672524	0.00776925	0.00409824	0.0109084	0.00759237	0.0071635	0.00938439	0.00872057	0.00526781	0.00739565	0.0106639	0.0165219	0.00666059	0.00423748	0.0161922	0.0111032	0.00995965	0.0103659	0.0116217	0.0180295	0.00731418	0.01595	0.0122653	0.00328624	0.00895578	0.012003
2012	0.0173464	0.00476851	0.00967417	0.0167969	0.00681283	0.00809267	0.0192833	0.0101419	0.0110335	0.00642584	0.00520128	0.00662496	0.0111872	0.0117156	0.00889591	0.0165257	0.0166067	0.0229001	0.00542161	0.0076988	0.00769154	0.00802617	0.00862166	0.00735702	0.0080622	0.00367955	0.00866969	0.00697909	0.00869339	0.00941953	0.00789542	0.00484298	0.00712144	0.0105008	0.0163818	0.00571641	0.0043221	0.0160189	0.0106237	0.00825989	0.00824577	0.0118862	0.0202193	0.00815792	0.0140241	0.0136976	0.00341399	0.00756893	0.0133419
[truncated: 51 more columns]

## Sheet: Western Europe
Year	Topic1	Topic2	Topic3	Topic4	Topic5	Topic6	Topic7	Topic8	Topic9	Topic10	Topic11	Topic12	Topic13	Topic14	Topic15	Topic16	Topic17	Topic18	Topic19	Topic20	Topic21	Topic22	Topic23	Topic24	Topic25	Topic26	Topic27	Topic28	Topic29	Topic30	Topic31	Topic32	Topic33	Topic34	Topic35	Topic36	Topic37	Topic38	Topic39	Topic40	Topic41	Topic42	Topic43	Topic44	Topic45	Topic46	Topic47	Topic48	Topic49
1985	0.00467816	0.00473937	0.00338797	0.00201048	0.0107957	0.00199747	0.00253141	0.00519587	0.0339744	0.0017394	0.00442532	0.00225511	0.00259983	0.00333767	0.00278591	0.00493179	0.00613834	0.00324469	0.0157459	0.00216409	0.00718155	0.00188726	0.00285874	0.00726479	0.00974553	0.00924184	0.00428591	0.00173714	0.00146833	0.0069517	0.0030496	0.00887402	0.00683824	0.00188189	0.00485549	0.00198862	0.00220146	0.00261475	0.0149842	0.00716093	0.00395369	0.0106143	0.002377	0.0117399	0.00325528	0.00407993	0.0916562	0.00388282	0.0020657
1986	0.00616583	0.00973058	0.00658159	0.00588684	0.012197	0.0114821	0.00523544	0.00430584	0.0236031	0.00437613	0.0119233	0.00462421	0.0045625	0.00734693	0.00271339	0.00353267	0.00506832	0.00379546	0.0185414	0.00449466	0.0109407	0.010103	0.00370339	0.0131101	0.0239147	0.0070959	0.00468572	0.0108267	0.0103841	0.00533655	0.00619257	0.00861017	0.0070001	0.00257812	0.00395753	0.00276468	0.00173523	0.00334819	0.00725979	0.00401308	0.00348878	0.0111459	0.00582747	0.00810974	0.00220842	0.00402045	0.0540798	0.00292301	0.00502542
1987	0.00393306	0.00887196	0.00381886	0.00712839	0.0106363	0.0136865	0.00551811	0.00644262	0.0210512	0.00263242	0.0124068	0.00741902	0.0026937	0.00373738	0.00430729	0.00768958	0.00551754	0.00348654	0.0160442	0.0125656	0.00876668	0.00697928	0.00498284	0.00875019	0.0208198	0.0109358	0.00493931	0.015643	0.00841341	0.004681	0.00852826	0.00924569	0.0206321	0.00308907	0.00356277	0.00268016	0.00351685	0.0036343	0.00844955	0.00760508	0.00886725	0.00699779	0.00403402	0.00732423	0.00490097	0.00404478	0.049111	0.00277319	0.00503095
1988	0.00557315	0.00970527	0.00352337	0.00559682	0.0134779	0.0153904	0.003574	0.00684645	0.0184172	0.00316023	0.014042	0.00656167	0.00491485	0.00580768	0.00478265	0.00903153	0.00535695	0.00338367	0.0130599	0.0116352	0.0108289	0.00969733	0.00404068	0.00826355	0.0194335	0.0099299	0.00827658	0.0180579	0.00766069	0.006308	0.00720439	0.0119571	0.0170977	0.00272469	0.00248613	0.00300966	0.00479256	0.00384327	0.00617155	0.00788071	0.00966539	0.00650153	0.00434269	0.00852384	0.00568924	0.00440998	0.0487247	0.0036046	0.00640406
1989	0.00659339	0.00663449	0.00479844	0.00723615	0.0127952	0.0121014	0.00537924	0.00607996	0.0183388	0.00262189	0.0158426	0.00878017	0.00436586	0.00487415	0.0057972	0.00820688	0.00643834	0.00424214	0.0140443	0.0125361	0.010832	0.0103415	0.00490055	0.00714965	0.0258161	0.0119172	0.00739641	0.0181613	0.00880388	0.00737667	0.00716681	0.0142857	0.0205318	0.00347315	0.00324479	0.00266529	0.00884891	0.0035475	0.0059796	0.00741929	0.0110759	0.00903768	0.00671645	0.00868647	0.00732283	0.00455339	0.0413061	0.00241291	0.00627513
1990	0.00586333	0.011349	0.00420209	0.00545453	0.0124636	0.0150928	0.0064962	0.00616556	0.0185895	0.00283439	0.00967304	0.00723302	0.00539164	0.00560699	0.00373609	0.00837933	0.00620857	0.00402751	0.0131095	0.0146644	0.0102514	0.0102463	0.00514505	0.00773936	0.0233732	0.0149037	0.00595024	0.0140784	0.0107076	0.00632326	0.00978181	0.014687	0.0134927	0.00295766	0.00316944	0.00340032	0.00662031	0.00357715	0.00557441	0.0073677	0.011277	0.00964836	0.00555875	0.0101467	0.00836525	0.00443761	0.0375566	0.00317773	0.00691774
1991	0.00549894	0.0114593	0.00411879	0.00648689	0.0120963	0.0137695	0.00506243	0.00601563	0.0177775	0.00263216	0.00769606	0.00804334	0.00582638	0.00503465	0.00541143	0.00745597	0.00572633	0.00418746	0.0112632	0.0127858	0.00967869	0.0120933	0.00596474	0.00786468	0.0294362	0.0141002	0.00662429	0.0185598	0.0153475	0.00825587	0.00741607	0.0150483	0.0128588	0.00451781	0.00282556	0.00418257	0.00744756	0.00350907	0.00594952	0.00771435	0.0131711	0.00857769	0.00519915	0.0109774	0.00911778	0.00413094	0.0296436	0.00303244	0.00626078
1992	0.00537686	0.0100285	0.00408464	0.00541941	0.0148604	0.0134692	0.00569951	0.00676043	0.0145415	0.00262302	0.00860766	0.00812977	0.00621136	0.0055116	0.00540528	0.00861348	0.00624765	0.00485081	0.0113209	0.013167	0.0114021	0.0126528	0.00565113	0.00796005	0.0290349	0.014659	0.00629993	0.0178203	0.0125304	0.00935123	0.00617699	0.0127517	0.0110328	0.00580931	0.00313738	0.00322404	0.00874914	0.00425317	0.0044195	0.00829453	0.0118282	0.00846225	0.00640559	0.0116479	0.0108462	0.00437049	0.0264124	0.00285412	0.00708891
1993	0.00502267	0.010281	0.0048408	0.00669288	0.013544	0.0111091	0.00606629	0.00704333	0.0170359	0.00321282	0.0100488	0.00810044	0.00512981	0.00649412	0.00514246	0.00763466	0.00770096	0.00592761	0.012421	0.0124635	0.00933414	0.0131307	0.00659032	0.00804688	0.0230305	0.0186491	0.00670097	0.0121005	0.0114714	0.0125266	0.00643841	0.0104873	0.0105608	0.00763113	0.00333438	0.00361741	0.00824014	0.00390905	0.00653908	0.00712424	0.0136427	0.00941767	0.00416045	0.0134473	0.0154051	0.0052352	0.0216489	0.00283811	0.00722477
1994	0.00502716	0.00900874	0.00452146	0.00602224	0.0138301	0.0126541	0.0055261	0.00737451	0.0180668	0.0029612	0.0101787	0.00872836	0.00384769	0.0062926	0.00562294	0.00841743	0.00943683	0.00529357	0.0126227	0.0135849	0.010776	0.0125177	0.00598554	0.00872372	0.0229626	0.0150375	0.00630858	0.0137755	0.0152704	0.0106628	0.00900266	0.0116025	0.0116604	0.00698505	0.00296872	0.00370793	0.00885338	0.00426902	0.00560661	0.00749893	0.0159294	0.00969778	0.00546942	0.0117066	0.0124425	0.00424162	0.0184259	0.00328311	0.009272
1995	0.00476168	0.00999319	0.0051956	0.00485806	0.0155373	0.0126013	0.00596599	0.00731279	0.018423	0.00310657	0.00956333	0.00729774	0.00415745	0.00650472	0.00569903	0.00952777	0.00943239	0.00666036	0.0128222	0.0109454	0.0090729	0.0143145	0.0059175	0.00670465	0.0206404	0.0151951	0.00662643	0.0126022	0.0120657	0.0111873	0.00752326	0.013992	0.0118343	0.00858962	0.00282702	0.00334918	0.00830269	0.00447625	0.00549113	0.00747053	0.0149727	0.00938663	0.00526424	0.0120682	0.0145063	0.00522179	0.0160234	0.00321313	0.0100504
1996	0.00551394	0.0120795	0.00485426	0.00524978	0.0146556	0.0111869	0.00658403	0.00800486	0.01786	0.00481294	0.00629942	0.00815442	0.00395917	0.00637572	0.00626969	0.0094806	0.00872303	0.00713133	0.0130223	0.012887	0.0100671	0.0153457	0.00556234	0.00918384	0.0209472	0.0159095	0.00500992	0.0129956	0.0149097	0.0133353	0.00702824	0.0158909	0.00913912	0.0093354	0.003276	0.00331174	0.00963278	0.00448684	0.0049732	0.00711149	0.0145657	0.00904318	0.00579349	0.0112971	0.0151275	0.00491775	0.015492	0.00271907	0.00934637
1997	0.00495287	0.0101893	0.0053906	0.00547854	0.0140821	0.0110853	0.00636857	0.00743175	0.0158146	0.0118097	0.00817913	0.00725966	0.00422549	0.00707421	0.0072666	0.0105793	0.0105413	0.00703086	0.0142878	0.0124915	0.00919796	0.0156087	0.00574854	0.0079364	0.0197261	0.0146994	0.00635064	0.0125583	0.0144004	0.0136025	0.0087369	0.0138689	0.0100549	0.00843438	0.00296251	0.00324714	0.00918853	0.0041541	0.00559687	0.00948993	0.0116452	0.0104671	0.00544301	0.0119185	0.0144291	0.0045364	0.0124672	0.00359393	0.0113129
1998	0.00463415	0.0092986	0.00569415	0.00744463	0.0150603	0.00890721	0.00616736	0.00688288	0.0173477	0.0152744	0.00800235	0.00647823	0.0037826	0.00735106	0.00748188	0.0105596	0.0119605	0.00818899	0.012161	0.0104972	0.00962554	0.0146346	0.00626582	0.00756853	0.0173627	0.0125214	0.00718075	0.0122569	0.0146974	0.0137636	0.00852701	0.0133775	0.0110053	0.01146	0.00328106	0.00367491	0.0103916	0.00488935	0.005252	0.00853909	0.0131659	0.0107256	0.00544103	0.0118502	0.0156171	0.0051726	0.00981287	0.00544865	0.0136615
1999	0.00462668	0.00755885	0.00627771	0.0061356	0.0145712	0.010362	0.00554474	0.00839022	0.0182486	0.0163298	0.00858207	0.00789396	0.00439968	0.00634308	0.011031	0.0100063	0.0123009	0.00778127	0.0103172	0.0103506	0.00998835	0.0129365	0.00548019	0.00659888	0.0158346	0.0113343	0.00706187	0.0136979	0.0144563	0.0134748	0.00727064	0.0126863	0.00889625	0.0123403	0.00330441	0.00702813	0.0104869	0.0046081	0.00563954	0.00833715	0.0109651	0.00949851	0.0052698	0.0108274	0.016895	0.00534553	0.00860285	0.0100764	0.0151744
2000	0.0044458	0.00703588	0.00544223	0.00879997	0.0137092	0.0100596	0.00529264	0.00861632	0.018528	0.0150843	0.00928144	0.00702355	0.00407549	0.00652161	0.0102377	0.0102671	0.0131404	0.00910844	0.0102735	0.0101086	0.0120004	0.0132763	0.00681196	0.00642837	0.0141451	0.00912495	0.00968329	0.0104534	0.0142728	0.0118231	0.00817388	0.0113524	0.0115195	0.0143104	0.00303052	0.00718021	0.00951017	0.00526651	0.00546681	0.0083162	0.0123443	0.00916549	0.00476844	0.0109088	0.015784	0.00565481	0.00839029	0.0133747	0.0163756
2001	0.00512864	0.00712524	0.00639697	0.0108388	0.0132536	0.0100118	0.00597207	0.009966	0.0189991	0.0136145	0.00731315	0.00679231	0.00445551	0.00712353	0.0130237	0.0122093	0.0119432	0.0102787	0.00813739	0.00990557	0.00925625	0.0135151	0.00627375	0.00681815	0.0131733	0.00948098	0.00675081	0.0111754	0.010867	0.012358	0.00906335	0.0123236	0.0114374	0.0177604	0.0032733	0.00913255	0.0093055	0.005128	0.00716627	0.00965196	0.0116257	0.0115449	0.00532005	0.00992653	0.015335	0.00574247	0.00583903	0.0161926	0.0178874
2002	0.00533044	0.00716635	0.00552275	0.0124188	0.0129625	0.010911	0.00596106	0.010322	0.0171003	0.0134169	0.00847832	0.00717533	0.00454224	0.00981257	0.0127733	0.0135543	0.0112945	0.00949718	0.00780608	0.00897019	0.00926028	0.0127038	0.00704321	0.00683403	0.0121603	0.00831435	0.00828912	0.0118359	0.0106682	0.0120789	0.0102731	0.010974	0.00994251	0.018491	0.00287091	0.0114384	0.00907236	0.00490317	0.00704144	0.0113677	0.00896368	0.00910531	0.00560085	0.00920714	0.0176139	0.00603424	0.00590607	0.0197526	0.0184123
2003	0.00553997	0.0065238	0.00702632	0.0119776	0.0139973	0.0111577	0.00728249	0.010349	0.0140325	0.0112006	0.00795357	0.00586474	0.00488659	0.0106689	0.0125332	0.0130372	0.0136214	0.0100111	0.00877023	0.00823152	0.00972329	0.0125543	0.00824101	0.00709953	0.0109761	0.00724833	0.00891098	0.010255	0.00892652	0.0118072	0.00863987	0.0113151	0.0102685	0.0173558	0.00299281	0.0140298	0.0088233	0.00586022	0.007984	0.0121627	0.00921496	0.00939633	0.00471931	0.00936708	0.0155113	0.00653277	0.00570117	0.0197076	0.0183384
2004	0.00515987	0.00611442	0.00649774	0.0153636	0.0127204	0.0104942	0.00643909	0.0117995	0.0138578	0.0101726	0.00909837	0.00599615	0.00545313	0.0109954	0.0158692	0.0154826	0.0115888	0.0108371	0.00803324	0.00984199	0.00977837	0.0122034	0.00886554	0.00672054	0.0118122	0.00697793	0.00884794	0.01085	0.00851758	0.0117105	0.00971883	0.00833821	0.0116227	0.0184615	0.00340561	0.0132708	0.00871804	0.00537255	0.00740865	0.00993226	0.00858866	0.0108718	0.005753	0.0094818	0.0174026	0.00723827	0.00525438	0.01876	0.019113
2005	0.00604473	0.00638092	0.00645382	0.0149095	0.0127593	0.00910405	0.00701742	0.0122234	0.0126102	0.0116327	0.00769629	0.00589371	0.00490827	0.0114779	0.0148325	0.0166902	0.0116162	0.0106199	0.00754768	0.00808905	0.0090683	0.012175	0.00945851	0.00787436	0.0100031	0.0055033	0.0118085	0.01108	0.00770183	0.0114997	0.00913559	0.00889343	0.0110586	0.0179355	0.00386342	0.013301	0.00919872	0.00550224	0.00793096	0.00962849	0.00889122	0.00855421	0.00510187	0.00893587	0.0173403	0.00812436	0.00475276	0.0177426	0.0195129
2006	0.00745455	0.00601746	0.00846378	0.0172625	0.0131403	0.00932834	0.0090697	0.0124563	0.0110679	0.0083796	0.0076183	0.00617996	0.00581157	0.0120383	0.0124511	0.0157103	0.0136326	0.0117677	0.00688314	0.00790365	0.00892203	0.0112868	0.00759274	0.00742032	0.00804004	0.00590369	0.0115215	0.00985265	0.00814974	0.0116922	0.0109401	0.00773398	0.0115865	0.0164074	0.00342601	0.013552	0.00796636	0.00572893	0.00912864	0.0112619	0.00949777	0.0109351	0.00616805	0.00947213	0.0169472	0.00717983	0.00485396	0.0175652	0.0193095
2007	0.00784819	0.00648896	0.00783128	0.0166762	0.0121493	0.00986083	0.00816196	0.0123066	0.0121147	0.00994559	0.00731418	0.00582195	0.00636158	0.012802	0.0145393	0.0153449	0.0149896	0.01241	0.00798274	0.008325	0.00937331	0.0118367	0.00891798	0.00835571	0.00864334	0.00592395	0.0104699	0.00938921	0.00744215	0.0113615	0.00824537	0.0080298	0.0102358	0.0181204	0.00363867	0.0125263	0.00821558	0.00610313	0.0101481	0.0118851	0.00907573	0.010717	0.00625424	0.0085926	0.0174651	0.00676063	0.00439664	0.0147814	0.01805
2008	0.00932061	0.00523247	0.00815047	0.0171051	0.0123516	0.00899518	0.00975709	0.0119174	0.0105524	0.00953291	0.00597606	0.00535757	0.00583652	0.011899	0.0171508	0.0168147	0.0148121	0.0142607	0.00644426	0.0072301	0.00812029	0.0115258	0.00981306	0.00729341	0.007605	0.005766	0.012556	0.00991757	0.00703457	0.0123036	0.00849024	0.00725306	0.0108169	0.0179687	0.00381815	0.0113334	0.00699885	0.00589151	0.0105248	0.00897933	0.00880108	0.0114621	0.00592964	0.00841642	0.0156725	0.00894868	0.004142	0.0154706	0.0192492
2009	0.0105691	0.00559676	0.00754157	0.0204072	0.0130926	0.00821149	0.00965135	0.0131675	0.0108037	0.00806868	0.0062438	0.00582172	0.00695827	0.0136378	0.0153131	0.0174356	0.015553	0.0136	0.00624875	0.00778906	0.00865445	0.0117164	0.0115453	0.00813615	0.00766453	0.00585261	0.0111101	0.0087824	0.0078325	0.0104694	0.00883045	0.00805362	0.00969394	0.0165032	0.00417858	0.0107766	0.0064306	0.00648722	0.0109327	0.00959528	0.00849771	0.0110208	0.00684673	0.00854656	0.0154365	0.00832996	0.00413022	0.0135637	0.0171353
2010	0.00953354	0.00457193	0.0107951	0.0229115	0.012444	0.00909627	0.0114702	0.0120176	0.0110902	0.00813006	0.00710938	0.00491663	0.00609222	0.0125708	0.0129039	0.0174692	0.0170793	0.0156603	0.00660439	0.00826802	0.00854782	0.0110576	0.00998014	0.00778853	0.00821868	0.00503616	0.0110089	0.00910079	0.0067142	0.0121296	0.00891186	0.00670442	0.00995694	0.0159196	0.00407749	0.0096993	0.00585046	0.00731316	0.0115974	0.0102896	0.00816358	0.0112588	0.00685226	0.00906024	0.0138779	0.00858544	0.00379523	0.0120309	0.0161822
2011	0.00941906	0.00543533	0.00951059	0.0191336	0.0126359	0.00966388	0.011424	0.0113	0.0106698	0.00802658	0.00626949	0.00453716	0.00627178	0.0123502	0.0125641	0.0181493	0.0194082	0.0169927	0.00648808	0.0087159	0.00801404	0.0133984	0.0106971	0.00804299	0.0067745	0.00526115	0.0120248	0.00852855	0.00622983	0.0115505	0.00756187	0.00613944	0.00946765	0.0168041	0.00364142	0.0103323	0.00580376	0.00730211	0.0119578	0.0105295	0.00833563	0.0111952	0.00709561	0.00874467	0.0134668	0.00914097	0.00399041	0.0106826	0.0176221
2012	0.0106187	0.00553674	0.00918706	0.0185705	0.0137336	0.00892949	0.0123656	0.0125569	0.0127064	0.00797453	0.00651434	0.00589483	0.00629602	0.0116387	0.0120557	0.0174558	0.0205946	0.0175785	0.006486	0.00892876	0.00812365	0.0126778	0.0116233	0.00739478	0.00705239	0.00501279	0.00995632	0.00702347	0.00645978	0.0120287	0.00745345	0.00569094	0.00975457	0.0132611	0.00388008	0.00917543	0.00576736	0.00791056	0.0127873	0.00939889	0.00855518	0.0115377	0.00676338	0.00882084	0.0135631	0.00865665	0.00385016	0.0106185	0.0167319
[truncated: 51 more columns]

## Sheet: Latin America
Year	Topic1	Topic2	Topic3	Topic4	Topic5	Topic6	Topic7	Topic8	Topic9	Topic10	Topic11	Topic12	Topic13	Topic14	Topic15	Topic16	Topic17	Topic18	Topic19	Topic20	Topic21	Topic22	Topic23	Topic24	Topic25	Topic26	Topic27	Topic28	Topic29	Topic30	Topic31	Topic32	Topic33	Topic34	Topic35	Topic36	Topic37	Topic38	Topic39	Topic40	Topic41	Topic42	Topic43	Topic44	Topic45	Topic46	Topic47	Topic48	Topic49
1985	0.075	0.00147059	0.00147059	0.00147059	0.104412	0.00147059	0.00147059	0.00147059	0.00147059	0.00147059	0.104412	0.00147059	0.00147059	0.00147059	0.00147059	0.00147059	0.00147059	0.00147059	0.00147059	0.0308824	0.00147059	0.00147059	0.00147059	0.00147059	0.00147059	0.00147059	0.00147059	0.00147059	0.00147059	0.00147059	0.0161765	0.00147059	0.00147059	0.00147059	0.207353	0.00147059	0.00147059	0.00147059	0.00147059	0.00147059	0.00147059	0.00147059	0.00147059	0.00147059	0.00147059	0.00147059	0.0161765	0.00147059	0.00147059
1986	0.00256674	0.00409113	0.00256674	0.00256674	0.0101887	0.0427453	0.00256674	0.00256674	0.00256674	0.00256674	0.00256674	0.0159596	0.00256674	0.00256674	0.00557879	0.00703102	0.00256674	0.00256674	0.00256674	0.00256674	0.00256674	0.00256674	0.00256674	0.00409113	0.00256674	0.00256674	0.0204239	0.0204239	0.00256674	0.00256674	0.00256674	0.019335	0.00256674	0.00256674	0.0417234	0.00256674	0.00256674	0.00409113	0.00256674	0.00256674	0.0114953	0.00557879	0.00409113	0.0116029	0.00256674	0.00256674	0.0266631	0.00256674	0.00256674
1987	0.00722369	0.00351999	0.00660583	0.0163176	0.00143666	0.0703033	0.00362964	0.00660583	0.00926874	0.00143666	0.00362964	0.00143666	0.00351999	0.00282554	0.00441285	0.00143666	0.00143666	0.00143666	0.0111589	0.00143666	0.00143666	0.0347334	0.0077963	0.00143666	0.0127149	0.0134737	0.00362964	0.00143666	0.00268979	0.00143666	0.0124016	0.0207453	0.00143666	0.00143666	0.00441285	0.0021311	0.0021311	0.00143666	0.00143666	0.00143666	0.00143666	0.0501095	0.00143666	0.0397825	0.00143666	0.00143666	0.0164742	0.00441285	0.00143666
1988	0.00246189	0.0530811	0.00110135	0.00556563	0.0299403	0.00340549	0.00246189	0.0126221	0.0108861	0.00110135	0.00654352	0.00420694	0.00110135	0.0196214	0.00110135	0.00110135	0.00333349	0.00110135	0.0139106	0.00290049	0.00616782	0.0313097	0.00246189	0.00110135	0.0122621	0.0393358	0.00110135	0.00501524	0.0104181	0.00110135	0.0147926	0.0156504	0.00333349	0.00110135	0.014685	0.00110135	0.00110135	0.00213654	0.00246189	0.00213654	0.00110135	0.00110135	0.00110135	0.015742	0.00110135	0.00262923	0.0566414	0.00110135	0.00110135
1989	0.00239152	0.0262018	0.00780705	0.00609056	0.0168854	0.00165023	0.00599614	0.0123117	0.00260717	0.00165023	0.012786	0.00393856	0.00453789	0.00304753	0.00165023	0.00699981	0.00647012	0.00165023	0.0130993	0.0027944	0.017528	0.0480819	0.00165023	0.00538003	0.00326872	0.00885364	0.00514053	0.00165023	0.00165023	0.00375134	0.0229072	0.0198279	0.0148475	0.00290881	0.0110348	0.00165023	0.00206465	0.00309219	0.0175081	0.00233376	0.0183148	0.014218	0.00471353	0.0123018	0.0107411	0.00367815	0.0149186	0.00165023	0.002116
1990	0.0029713	0.0190294	0.00344156	0.00500037	0.00885767	0.0126962	0.00281502	0.00516288	0.0158139	0.00255085	0.0123309	0.00158975	0.00445573	0.00245306	0.00407992	0.012579	0.00623187	0.00931498	0.010162	0.0061136	0.00791348	0.0385458	0.00481655	0.00947285	0.0116992	0.0087985	0.0171181	0.00416027	0.0102394	0.00263095	0.0184311	0.00506508	0.00431289	0.00349083	0.0185226	0.00743555	0.00173814	0.00181948	0.00621675	0.0121587	0.00146823	0.0233295	0.00146823	0.0200622	0.0016004	0.00469402	0.0341735	0.00340778	0.00708355
1991	0.00563361	0.0367639	0.00337963	0.0022647	0.0111005	0.0038651	0.00366192	0.0110988	0.00502972	0.00144085	0.0496439	0.00472781	0.00958928	0.00441121	0.00185451	0.00497997	0.00279263	0.00245096	0.0103914	0.00238791	0.0124341	0.030648	0.00878594	0.0140267	0.0102021	0.0108059	0.00523372	0.0110485	0.00410696	0.00419218	0.013287	0.00957429	0.0105722	0.00193739	0.0075087	0.00144085	0.00353189	0.0016798	0.00630992	0.00273529	0.00159846	0.00785317	0.00521659	0.00809051	0.00284189	0.00492656	0.0277828	0.00144085	0.0032178
1992	0.0027834	0.0231761	0.00258769	0.0132563	0.0207309	0.00952212	0.00902826	0.00919606	0.0129871	0.00127004	0.0231368	0.00393472	0.0034478	0.00464869	0.00245728	0.00948848	0.00325845	0.0123374	0.0220592	0.00718524	0.0115804	0.0494135	0.0110186	0.0147526	0.0122521	0.011846	0.00960312	0.00183419	0.00714241	0.00280109	0.00539111	0.00701208	0.00430272	0.00369498	0.0122348	0.00133983	0.0015425	0.00323364	0.00350386	0.0052166	0.00236039	0.0169346	0.00564612	0.0141735	0.00352855	0.00276003	0.0307492	0.00196466	0.00647334
1993	0.00390042	0.0167846	0.00311481	0.0111833	0.0136485	0.00748051	0.00808541	0.0088547	0.0116225	0.00153757	0.0143482	0.00606925	0.0132205	0.00535355	0.00289332	0.00346645	0.00245886	0.00988777	0.0125368	0.00863256	0.00502564	0.0161579	0.0029132	0.00589577	0.00502108	0.0127286	0.0104641	0.0210835	0.00967723	0.00588468	0.0211342	0.0171924	0.0144204	0.00248727	0.0155584	0.00263838	0.00532595	0.00517747	0.00282428	0.00861508	0.0079965	0.00579464	0.0105511	0.0186342	0.0021549	0.00341927	0.027553	0.00200633	0.00885406
1994	0.0075815	0.0211441	0.00409184	0.005932	0.0137947	0.0039345	0.00646149	0.0040171	0.0165582	0.00198403	0.0128168	0.00367006	0.0132178	0.00456489	0.00326194	0.00483528	0.00641429	0.0117929	0.0127228	0.0108514	0.010241	0.0423073	0.00862493	0.00772061	0.0083402	0.00951998	0.00975575	0.0143065	0.00889837	0.0140431	0.0189644	0.004859	0.0201798	0.00235841	0.00546573	0.00161993	0.00603657	0.00512784	0.0035215	0.00554638	0.00553061	0.00796525	0.0100079	0.0186679	0.00131554	0.00911414	0.0312271	0.00226834	0.00599157
1995	0.00510387	0.022699	0.00398767	0.0110351	0.0150109	0.00490807	0.00333919	0.00874772	0.0234805	0.00247897	0.0116083	0.00417162	0.0059438	0.00792078	0.00275993	0.00782952	0.00617218	0.00620072	0.0164686	0.00638078	0.00605242	0.0276372	0.00437398	0.016432	0.00858564	0.0172665	0.0110436	0.0302594	0.0172951	0.0103585	0.0115136	0.00589981	0.0143275	0.00440212	0.00735001	0.00274166	0.011646	0.00455971	0.00394786	0.00307461	0.00953844	0.0154456	0.0114481	0.0121218	0.00566623	0.00325859	0.0229456	0.00218984	0.0120667
1996	0.00712174	0.0179346	0.00374829	0.00871682	0.0147282	0.00397601	0.00637082	0.0076238	0.0122143	0.002324	0.0124203	0.00448319	0.00850745	0.00530744	0.00347311	0.00922535	0.00854067	0.00993116	0.0146186	0.00771221	0.00702881	0.029966	0.00778854	0.0206904	0.0107248	0.0107698	0.00823424	0.0166909	0.00724832	0.00994934	0.0126975	0.0109691	0.00760211	0.00395552	0.00557009	0.00273034	0.00459372	0.00542619	0.00303797	0.00444139	0.00662045	0.0133231	0.00968489	0.0132731	0.00429205	0.00291904	0.023848	0.00261973	0.00756385
1997	0.00527732	0.0155835	0.00388457	0.00403592	0.0141841	0.00528319	0.00545924	0.00615085	0.0141557	0.00174786	0.015288	0.0050136	0.00702549	0.00704198	0.0108916	0.00720615	0.00535298	0.0123123	0.0150841	0.0129518	0.00709925	0.034719	0.00390599	0.0145519	0.0157825	0.0177583	0.00835011	0.0110039	0.0159616	0.0148851	0.012224	0.00754006	0.00986715	0.00515589	0.00726112	0.00262433	0.00540552	0.00663034	0.00456357	0.00444619	0.00437868	0.0120045	0.00994577	0.0191874	0.00332744	0.00712323	0.0232244	0.0026014	0.00903897
1998	0.00845003	0.0312498	0.00644542	0.00632066	0.0202114	0.0060504	0.0114105	0.00704783	0.010451	0.00513224	0.00768242	0.00391804	0.00495148	0.0115569	0.00283111	0.00679002	0.00846773	0.0139973	0.0161806	0.0117	0.00699284	0.0309455	0.00637838	0.0114076	0.00481706	0.0134752	0.00779428	0.00474573	0.00721168	0.0102169	0.012831	0.00758703	0.0101259	0.00465805	0.0061049	0.00271809	0.00542833	0.00870217	0.00373841	0.00389216	0.00256568	0.0111782	0.00724691	0.0167397	0.00735371	0.00707197	0.0188351	0.0027745	0.011108
1999	0.00623267	0.0189322	0.00475507	0.011553	0.0184948	0.00452853	0.00915707	0.00621884	0.00402352	0.00557531	0.00970497	0.00210608	0.00949786	0.0123213	0.00457372	0.00693211	0.00613231	0.0139008	0.00990399	0.0110555	0.00791731	0.032117	0.0117909	0.00659327	0.00451339	0.00859623	0.00623658	0.010792	0.00993794	0.00989245	0.0114738	0.00821168	0.00956578	0.0072165	0.00977026	0.00290503	0.00832083	0.00496563	0.00401197	0.00305441	0.00188362	0.0140273	0.00796174	0.0161715	0.0081035	0.00413294	0.0122383	0.00377284	0.011453
2000	0.00529138	0.012998	0.0049988	0.00805037	0.0183272	0.0036723	0.00539417	0.00753668	0.00657858	0.00339936	0.00798629	0.00516457	0.00678327	0.0102103	0.00440157	0.0097505	0.00733814	0.0112091	0.0114267	0.0105246	0.0104193	0.0276012	0.00525524	0.012394	0.00724666	0.0104357	0.0129332	0.00698035	0.00791576	0.0106978	0.0168724	0.00913561	0.00719627	0.00930136	0.00990743	0.00397744	0.0113907	0.00557177	0.00494617	0.00271295	0.00287011	0.0126117	0.0100481	0.0181106	0.00673608	0.00737058	0.0135067	0.00814635	0.0109003
2001	0.004583	0.017703	0.00665211	0.0116812	0.0158788	0.00506985	0.00726714	0.0106117	0.0102319	0.00976969	0.00776966	0.00555912	0.0103829	0.0103467	0.00724538	0.00870778	0.00790362	0.0171274	0.0121203	0.00854694	0.00902632	0.026928	0.00390059	0.0115179	0.0151566	0.011536	0.00602156	0.00451023	0.0066878	0.0102263	0.00884816	0.00849023	0.00739479	0.0128502	0.00793597	0.00681531	0.00622226	0.00425575	0.00489492	0.00396366	0.00324819	0.0113222	0.00962064	0.0144392	0.00666189	0.00650809	0.0111156	0.0085577	0.00667501
2002	0.00511659	0.01962	0.00680518	0.0119536	0.0144217	0.00417221	0.0075974	0.0094947	0.00920192	0.00453591	0.00933278	0.00415051	0.0104674	0.00824511	0.00514698	0.00932304	0.0100409	0.0113166	0.00844723	0.00931415	0.00751715	0.0283151	0.00675881	0.00876945	0.00813348	0.00858054	0.00781665	0.00690505	0.00702998	0.0103455	0.00780021	0.00794846	0.0077778	0.00846156	0.00730391	0.00698143	0.0072295	0.0093771	0.00469957	0.00407141	0.00278275	0.00968987	0.0108537	0.0176239	0.0083062	0.00548505	0.0110273	0.013755	0.00869951
2003	0.00600781	0.018058	0.00597689	0.0139244	0.0133212	0.0029668	0.00876483	0.00884738	0.00392006	0.00460149	0.00518853	0.0039644	0.00704736	0.0176981	0.00734478	0.0113662	0.00766741	0.0195288	0.0107775	0.00701775	0.00837707	0.0309757	0.00829419	0.0101098	0.0074779	0.00821065	0.00950828	0.00587342	0.00601598	0.00903667	0.0130611	0.00715025	0.00829518	0.0103011	0.0111177	0.00708012	0.00710099	0.00480647	0.0042912	0.00370976	0.0043552	0.0122763	0.0129012	0.0158002	0.00640505	0.00566686	0.00872223	0.00996665	0.0121963
2004	0.00723316	0.0121987	0.00767726	0.0158426	0.0149955	0.0046792	0.0132645	0.010651	0.00711488	0.00387423	0.00822837	0.00422571	0.00744568	0.0127802	0.00957392	0.0089295	0.00729625	0.0136865	0.00830069	0.00766338	0.00759875	0.0353907	0.00576354	0.0104872	0.00625896	0.00761529	0.00971095	0.0138491	0.00503883	0.0122486	0.00773639	0.00940986	0.00780098	0.0169135	0.00768246	0.00944005	0.00725492	0.00539585	0.00342487	0.00605005	0.00447179	0.0118728	0.00778982	0.0157725	0.01106	0.00494559	0.00598163	0.0171807	0.011679
2005	0.0094743	0.015935	0.00702213	0.0130865	0.0140358	0.00346739	0.00835164	0.0127904	0.00923191	0.00740476	0.0145153	0.0039842	0.00831661	0.0130464	0.00782897	0.0090447	0.0093211	0.0167637	0.00665613	0.0075417	0.00742304	0.0322305	0.00633334	0.0101299	0.00516704	0.00811174	0.00929558	0.00778662	0.00781633	0.0120743	0.00885628	0.008504	0.00655112	0.0145503	0.00960357	0.00492051	0.00657134	0.00714362	0.00425389	0.00679078	0.00578246	0.0139236	0.0128558	0.0139381	0.0130346	0.00312869	0.00732857	0.0111181	0.00796229
2006	0.0095765	0.0124644	0.00715491	0.0165711	0.0143941	0.00580112	0.00906714	0.00801783	0.00730116	0.00431835	0.00544068	0.00423208	0.0106773	0.0194251	0.00747191	0.0124562	0.00919346	0.0186339	0.00820293	0.00901535	0.00891363	0.0258369	0.00853613	0.0111199	0.00481659	0.0037026	0.0102524	0.00808103	0.00882427	0.0124625	0.00851278	0.00782933	0.00845304	0.011766	0.00889414	0.00784469	0.00415146	0.00827675	0.00512895	0.00445249	0.00539027	0.0123337	0.00994825	0.0145447	0.00848814	0.00676686	0.00738425	0.0135027	0.0115704
2007	0.012722	0.0117565	0.00755594	0.0191041	0.0150815	0.00642714	0.00852836	0.0124867	0.00531675	0.00409862	0.00612019	0.00397859	0.00878894	0.0144631	0.00807141	0.0081495	0.0115951	0.0175009	0.00927835	0.00555047	0.00748494	0.0359607	0.00547776	0.00972029	0.00529343	0.00632989	0.00837233	0.00638955	0.00580292	0.0145908	0.00876023	0.0100558	0.00937133	0.0131861	0.0101317	0.00754272	0.00554477	0.00729759	0.00490943	0.00324363	0.00350872	0.0160787	0.00996207	0.0184433	0.0078087	0.00451039	0.00737877	0.0147743	0.0107013
2008	0.0143681	0.0137462	0.00585976	0.0164746	0.0134739	0.00394253	0.0104314	0.012002	0.00964872	0.0029415	0.00570817	0.0035801	0.0122393	0.0191881	0.00881877	0.0106141	0.0132625	0.0238825	0.00746218	0.00662299	0.00758384	0.0352851	0.00883291	0.012279	0.0051767	0.00543501	0.00792285	0.00725408	0.00465783	0.0115287	0.0109408	0.00723744	0.00757432	0.0110761	0.00883858	0.0131155	0.0039211	0.00941045	0.00499116	0.00342425	0.00433821	0.0155087	0.00932262	0.0132731	0.00767884	0.00410608	0.0064537	0.0171091	0.0106927
2009	0.0117525	0.0158185	0.00571701	0.016647	0.01769	0.00497542	0.0108836	0.0111177	0.00713769	0.00327839	0.00508047	0.00345151	0.00709588	0.0175592	0.00795172	0.0110139	0.010651	0.0224113	0.00798196	0.00671408	0.00657141	0.0333969	0.00732196	0.0112378	0.0067416	0.00665233	0.00759211	0.00670597	0.00624405	0.0112033	0.0109304	0.00826463	0.00824885	0.0131224	0.00725985	0.007797	0.00387687	0.00673005	0.00418306	0.00479357	0.00448007	0.0156532	0.0114845	0.0148125	0.00707318	0.00635658	0.0062469	0.0131357	0.0102181
2010	0.0138326	0.011093	0.00691634	0.0174905	0.0162528	0.00457478	0.0116151	0.00984333	0.0058231	0.00385734	0.00791892	0.0034635	0.0114765	0.0128361	0.00612708	0.0116983	0.0119343	0.0224829	0.00903268	0.00715871	0.0080392	0.0331974	0.0108328	0.00769883	0.0059328	0.0069522	0.00794719	0.00785598	0.00499565	0.010367	0.00827678	0.00773126	0.00856989	0.0129203	0.00967004	0.0103648	0.00525013	0.0102158	0.00641092	0.00533846	0.00320449	0.0148648	0.0109554	0.0146724	0.00786253	0.00655014	0.00582175	0.01358	0.010455
2011	0.0120349	0.0109348	0.00681259	0.0174157	0.0151285	0.00619549	0.0112779	0.0104685	0.00779829	0.00303455	0.00705883	0.00473752	0.00719231	0.0152086	0.00821769	0.0125351	0.0154289	0.021149	0.00824256	0.00702629	0.00790004	0.0315785	0.0100802	0.010906	0.00302139	0.00740106	0.00901047	0.00888941	0.00577756	0.0112407	0.00825687	0.00907035	0.0076093	0.0127699	0.00844704	0.0112921	0.00394401	0.00956047	0.00633503	0.00447237	0.00487289	0.0159721	0.00835928	0.0164953	0.00665747	0.00496941	0.00483334	0.0130414	0.00926016
2012	0.0137581	0.0120684	0.0066689	0.0138283	0.014234	0.00498763	0.0114777	0.0126056	0.0102216	0.00453833	0.00562598	0.00352882	0.00790483	0.0175633	0.00609402	0.0106246	0.0129553	0.024567	0.00753403	0.00816463	0.00716217	0.0347736	0.00748431	0.00736136	0.0050761	0.00509783	0.00844502	0.00511449	0.00837872	0.010907	0.00988354	0.00834443	0.00797993	0.0119703	0.00636701	0.0108869	0.00448327	0.00878737	0.00592656	0.00411869	0.00491852	0.017282	0.00697626	0.0148608	0.00910796	0.00521329	0.00544599	0.0115437	0.0108339
[truncated: 51 more columns]

## Sheet: Eastern Europe
Year	Topic1	Topic2	Topic3	Topic4	Topic5	Topic6	Topic7	Topic8	Topic9	Topic10	Topic11	Topic12	Topic13	Topic14	Topic15	Topic16	Topic17	Topic18	Topic19	Topic20	Topic21	Topic22	Topic23	Topic24	Topic25	Topic26	Topic27	Topic28	Topic29	Topic30	Topic31	Topic32	Topic33	Topic34	Topic35	Topic36	Topic37	Topic38	Topic39	Topic40	Topic41	Topic42	Topic43	Topic44	Topic45	Topic46	Topic47	Topic48	Topic49
1986	0.00142857	0.00142857	0.00142857	0.00142857	0.115714	0.00142857	0.00142857	0.00142857	0.272857	0.00142857	0.00142857	0.00142857	0.00142857	0.00142857	0.00142857	0.00142857	0.00142857	0.00142857	0.00142857	0.00142857	0.00142857	0.00142857	0.00142857	0.00142857	0.00142857	0.00142857	0.00142857	0.00142857	0.00142857	0.0442857	0.00142857	0.00142857	0.00142857	0.00142857	0.00142857	0.00142857	0.00142857	0.03	0.00142857	0.00142857	0.00142857	0.00142857	0.00142857	0.00142857	0.00142857	0.00142857	0.00142857	0.0157143	0.00142857
1987	0.00149097	0.00149097	0.00798448	0.00149097	0.0328403	0.00149097	0.00459073	0.00149097	0.0703895	0.00149097	0.0177247	0.00313301	0.00149097	0.00309611	0.00149097	0.00798448	0.00149097	0.00149097	0.00732187	0.0133371	0.0029487	0.00149097	0.00707964	0.0160682	0.00149097	0.00477504	0.00383289	0.00313301	0.00149097	0.00313301	0.00149097	0.0218991	0.00149097	0.00798448	0.00638018	0.00149097	0.00586415	0.00473772	0.00440642	0.00313301	0.00313301	0.0184978	0.00440642	0.0453618	0.00149097	0.00149097	0.0401486	0.00149097	0.00149097
1988	0.00159396	0.00159396	0.00159396	0.00414499	0.0113532	0.00159396	0.00159396	0.00640166	0.0621162	0.00159396	0.0100942	0.00417128	0.00681368	0.0125315	0.00288262	0.00159396	0.00315646	0.00628146	0.00628146	0.00159396	0.00159396	0.0212415	0.00159396	0.00159396	0.0293717	0.00399781	0.00159396	0.00159396	0.00159396	0.029719	0.00460601	0.00159396	0.00159396	0.00159396	0.00622499	0.00159396	0.00159396	0.00933733	0.00731639	0.00159396	0.00159396	0.00917412	0.00460601	0.00159396	0.00159396	0.00750912	0.0205907	0.00159396	0.00506619
1989	0.00176352	0.00176352	0.00176352	0.00176352	0.0139724	0.0126498	0.00176352	0.00689526	0.0274718	0.00474827	0.00423279	0.0227766	0.00176352	0.00741324	0.0100694	0.0140184	0.00525251	0.00433336	0.0233328	0.0030073	0.0137112	0.024752	0.0102803	0.0030073	0.0320071	0.0180116	0.00266932	0.00266932	0.00433005	0.00176352	0.00176352	0.00176352	0.00927208	0.00821563	0.00463708	0.0030073	0.00561147	0.0042145	0.0030656	0.00911646	0.00490817	0.0092262	0.00176352	0.0155718	0.00176352	0.00836842	0.00852251	0.00333585	0.00176352
1990	0.00907471	0.00220544	0.00319174	0.00522387	0.00748325	0.00462465	0.00290985	0.00193174	0.0178735	0.00386943	0.00932502	0.0101331	0.00382862	0.00721078	0.00424511	0.02352	0.00315861	0.00238422	0.0102879	0.0125056	0.00742494	0.00180749	0.00249069	0.00644308	0.0274424	0.00333781	0.011285	0.0254006	0.00739703	0.00208596	0.00850186	0.00573191	0.0116129	0.00159863	0.00181793	0.00436179	0.00761367	0.00309385	0.00216901	0.0278226	0.00408125	0.0042756	0.00308618	0.0102693	0.0046496	0.00159863	0.0367104	0.00284081	0.00262812
1991	0.00659102	0.00713513	0.00137772	0.00341305	0.00424702	0.0101911	0.00403258	0.0069237	0.0245524	0.00218261	0.0192076	0.0128101	0.00193068	0.00653006	0.00428187	0.00807236	0.00310083	0.00312816	0.00416211	0.0164759	0.0112335	0.00159356	0.00648037	0.0104988	0.0299704	0.0105376	0.00869576	0.0197341	0.0071343	0.00369033	0.00337905	0.00845508	0.00400187	0.00137772	0.00206677	0.00406645	0.00890012	0.00408666	0.00137772	0.00383053	0.0295316	0.00625944	0.00614006	0.0124656	0.0406519	0.00521869	0.037741	0.00229366	0.00654484
1992	0.00386756	0.0203427	0.00360394	0.00725006	0.00952145	0.00903502	0.00269226	0.00313481	0.0176771	0.00228555	0.0104905	0.00343725	0.00265802	0.00537787	0.00381768	0.00821281	0.00451692	0.0023806	0.00956961	0.00874369	0.00887807	0.00703749	0.00175169	0.0151008	0.0336578	0.0157866	0.0119553	0.00846287	0.0155168	0.00256979	0.00167411	0.00849557	0.00406022	0.00207537	0.00230821	0.00182208	0.00324348	0.002568	0.00180624	0.0120188	0.0242657	0.00308203	0.0078528	0.0145552	0.0510598	0.00201082	0.0165341	0.00201882	0.00298796
1993	0.00595917	0.00286763	0.00370766	0.00356052	0.00714094	0.0240108	0.00220544	0.00517109	0.0158137	0.00254679	0.00680164	0.0048251	0.0114543	0.0142116	0.00474084	0.0107783	0.0022003	0.00836518	0.0113586	0.011214	0.00527885	0.00548001	0.00724776	0.0142332	0.00695803	0.00595644	0.00692094	0.0254167	0.0207781	0.00408651	0.00631768	0.00559882	0.00747346	0.00749829	0.00223351	0.00187511	0.00895351	0.00253692	0.00505876	0.00210854	0.028531	0.0107009	0.00487965	0.0167057	0.0295811	0.00524551	0.0341009	0.00351456	0.012922
1994	0.00263362	0.0144522	0.00406807	0.00360315	0.0106906	0.010511	0.00183179	0.00564462	0.0307419	0.00485576	0.00651751	0.00567622	0.00344612	0.0152068	0.00446566	0.0105129	0.00548293	0.00299416	0.0077751	0.0149275	0.0104154	0.00742678	0.00776824	0.00831673	0.0312991	0.0121394	0.00878661	0.0369639	0.0140098	0.0144386	0.00531202	0.0103309	0.0036931	0.00472708	0.00307073	0.00228699	0.0139773	0.00379967	0.00205517	0.00715682	0.0148526	0.00906759	0.00267083	0.011684	0.0233321	0.00486911	0.0272207	0.00348673	0.00639217
1995	0.00581352	0.00352814	0.00378117	0.00423813	0.0149213	0.00809074	0.00434685	0.00636127	0.0347136	0.00393017	0.0113396	0.00904867	0.0112783	0.00347765	0.00560583	0.012534	0.00267104	0.00323802	0.0211037	0.019867	0.00965013	0.00856451	0.00690948	0.0124835	0.0148597	0.00491332	0.00970189	0.021416	0.0261067	0.00738449	0.00756861	0.0100518	0.0108978	0.00259963	0.0023779	0.00387147	0.00428074	0.00341186	0.00194622	0.0158861	0.0125238	0.00692902	0.00612035	0.0113369	0.0214843	0.00311438	0.0122764	0.00224937	0.00682475
1996	0.00400439	0.00571149	0.00401191	0.00391791	0.00842612	0.0126173	0.00255831	0.00754294	0.0171699	0.00337403	0.00787248	0.00550186	0.00381959	0.0093586	0.00273351	0.00958717	0.00601311	0.00462842	0.00983885	0.00755641	0.00728598	0.00802512	0.00713884	0.00851255	0.0160334	0.00756208	0.00735279	0.0168458	0.00868921	0.0096499	0.00294755	0.0134098	0.00926677	0.00839307	0.00269522	0.00444546	0.00793292	0.00242778	0.00308233	0.0133396	0.0127357	0.00499131	0.00437695	0.00862218	0.0563176	0.00304249	0.00689536	0.00288833	0.00673757
1997	0.00316776	0.0064716	0.00640132	0.00366335	0.00634001	0.0113076	0.00369722	0.00562557	0.00917188	0.00711669	0.00543052	0.0155401	0.00502473	0.0151515	0.00462422	0.00485608	0.00604506	0.00359011	0.00939654	0.0119374	0.00860175	0.00938413	0.00343676	0.00598303	0.0142461	0.00691512	0.00725608	0.0299807	0.0179677	0.00499728	0.00861316	0.00451227	0.0093129	0.00952417	0.00412485	0.00251254	0.0036484	0.00232727	0.00279135	0.00795542	0.0118631	0.00750397	0.00324034	0.00746475	0.0427081	0.00472418	0.0170238	0.0036752	0.00483278
1998	0.00531242	0.00812568	0.00316237	0.012721	0.0104684	0.00998838	0.00265862	0.00904112	0.0155935	0.0104178	0.00766185	0.005347	0.0065529	0.0133376	0.00715372	0.0114525	0.00854023	0.00482244	0.0110168	0.0115354	0.00874012	0.00634313	0.00306689	0.010016	0.00750539	0.00735348	0.0106225	0.0204009	0.00971422	0.00762532	0.00983354	0.00989922	0.00659104	0.00677202	0.00305922	0.00295339	0.00568261	0.00383665	0.00499807	0.0132056	0.00748221	0.00933002	0.00563207	0.012797	0.0500575	0.00346813	0.0090493	0.00625541	0.00812082
1999	0.00626365	0.00952605	0.00362756	0.0135214	0.009414	0.0102232	0.00350419	0.00686124	0.00814354	0.00821198	0.00871547	0.0069879	0.00891502	0.0103243	0.00431816	0.00893028	0.00631731	0.00472294	0.00766258	0.00840891	0.0147345	0.00860551	0.00520303	0.0171122	0.012299	0.0124547	0.00800353	0.0175245	0.0133828	0.00753029	0.00641664	0.0109733	0.0196253	0.00642977	0.00298685	0.00579198	0.00641214	0.00354049	0.00338921	0.00709754	0.00947973	0.0103855	0.00553081	0.0113158	0.058838	0.00406206	0.0118446	0.00256278	0.00427088
2000	0.00513183	0.00542956	0.00455488	0.0101299	0.00827317	0.00701715	0.00320651	0.00743923	0.0135089	0.0197351	0.00401399	0.00682444	0.00927029	0.0104722	0.00790591	0.00871384	0.00494179	0.00579719	0.00570069	0.0063919	0.0126079	0.00944526	0.00324809	0.00819986	0.0149489	0.00262005	0.0102394	0.0134358	0.00642227	0.00717245	0.010103	0.00991606	0.016155	0.00873136	0.00263241	0.00380087	0.0063422	0.00409954	0.00572548	0.0112791	0.0121644	0.0114105	0.00498408	0.0108389	0.0312096	0.00364372	0.0105374	0.0043122	0.00815187
2001	0.00356022	0.00679793	0.0077421	0.00547477	0.00851365	0.00557161	0.00302122	0.0137021	0.0139319	0.00891259	0.00360819	0.00671683	0.00966407	0.00697416	0.00647896	0.0199504	0.00663826	0.00669254	0.00743559	0.00803964	0.00657679	0.00982222	0.00424094	0.00406463	0.0157275	0.00688118	0.00924663	0.0192859	0.0147223	0.00634297	0.00673422	0.0183436	0.0137111	0.00841278	0.00307756	0.00466614	0.00612338	0.00501924	0.00327553	0.00945163	0.0072659	0.00698911	0.0075456	0.00788786	0.0451799	0.00831156	0.00439281	0.00846492	0.012681
2002	0.0029594	0.0102967	0.00404078	0.00733669	0.00683953	0.00714036	0.00443717	0.0052948	0.00702784	0.010513	0.00998236	0.0100299	0.0066728	0.0169874	0.00282821	0.0157574	0.00359649	0.00697206	0.00393337	0.00786656	0.00819259	0.00893134	0.00591699	0.00384271	0.0160805	0.00644673	0.0066155	0.0195643	0.00324599	0.0042824	0.0109774	0.00646947	0.00929673	0.0213631	0.00383164	0.00671506	0.00281719	0.00277252	0.0022793	0.00684575	0.0102273	0.0111314	0.0114546	0.0121575	0.0424852	0.00421047	0.00647127	0.00619666	0.010985
2003	0.00440328	0.0082305	0.00405597	0.00804208	0.0118051	0.00419225	0.00538332	0.00983659	0.0140533	0.00768628	0.00454458	0.00935319	0.00765066	0.0205993	0.00505651	0.0146953	0.0101243	0.00652961	0.00621175	0.0117512	0.0117488	0.00715121	0.00324113	0.00424972	0.00839162	0.00971805	0.0043091	0.0292771	0.00533251	0.0104841	0.0104852	0.0103746	0.00722073	0.0126904	0.00208347	0.00684887	0.00807694	0.00489939	0.00214474	0.0184429	0.0151866	0.0134116	0.00824659	0.010383	0.0389978	0.00400141	0.00565545	0.0132985	0.0120157
2004	0.00348537	0.00884324	0.00563687	0.00874866	0.0103867	0.00726587	0.00569825	0.0125864	0.0168284	0.00360754	0.0136796	0.00793893	0.00710818	0.0195292	0.00847827	0.013669	0.0110691	0.0065997	0.00900162	0.00861409	0.00700799	0.0100987	0.00647725	0.00519996	0.00375718	0.00839097	0.0046916	0.0164492	0.00514243	0.00738889	0.00739414	0.0171592	0.0116471	0.0142413	0.00322028	0.00621356	0.00811758	0.00660683	0.00209027	0.00435972	0.00620008	0.011705	0.00786037	0.00923816	0.0293859	0.00719865	0.00556283	0.0102754	0.011878
2005	0.00347624	0.00674054	0.00439755	0.00969517	0.00925762	0.0057952	0.00425984	0.0102296	0.00966817	0.00796454	0.00660704	0.00739064	0.00504982	0.016902	0.00344729	0.0170677	0.0124447	0.00696972	0.00671321	0.00690436	0.00784545	0.0111592	0.00744491	0.00555177	0.00837927	0.00629042	0.0109632	0.0216447	0.00520429	0.00850759	0.00680815	0.0137486	0.0100145	0.0178051	0.00477717	0.00678923	0.00639527	0.00610803	0.00239817	0.00680856	0.0104001	0.0120449	0.00606231	0.0111277	0.0314041	0.00580804	0.00650418	0.010089	0.0131872
2006	0.00911082	0.00380567	0.00694918	0.0126544	0.0111704	0.00396229	0.00611636	0.00907924	0.00974788	0.00598144	0.0069331	0.00528251	0.00710065	0.0129609	0.00420356	0.0197689	0.00622876	0.0103938	0.00542898	0.00526749	0.00907033	0.0108197	0.00600761	0.00449927	0.00698734	0.00513653	0.00948804	0.0108663	0.00474186	0.00688673	0.0138511	0.00706167	0.0123127	0.00934261	0.00435923	0.00653062	0.00372201	0.0074581	0.00603821	0.00657528	0.0093937	0.0124068	0.0150266	0.00904917	0.0309362	0.00583399	0.00533871	0.00897311	0.0131302
2007	0.00925979	0.00579017	0.0054968	0.0131907	0.0073113	0.0049817	0.00632834	0.0138321	0.00971452	0.00654625	0.00949785	0.00312133	0.00594636	0.0164853	0.00484184	0.0197857	0.0129309	0.0112787	0.00616242	0.00630613	0.00732618	0.0185759	0.00831608	0.00825402	0.00603351	0.00572608	0.00789053	0.0160647	0.00602582	0.0106693	0.00741867	0.0156522	0.00856213	0.0184362	0.00305116	0.0100306	0.00510853	0.00939189	0.0044178	0.0139633	0.00912574	0.0100048	0.0113854	0.010631	0.0370774	0.00587294	0.00690073	0.0101498	0.0136039
2008	0.00500974	0.00587887	0.00428317	0.0137539	0.0131181	0.00435591	0.00953624	0.00946202	0.0101119	0.0037945	0.0104901	0.00579829	0.00408755	0.0156223	0.00390991	0.019224	0.0144869	0.0116229	0.00670239	0.00783395	0.00678503	0.0143133	0.0104815	0.00388924	0.00444292	0.00767238	0.00937975	0.0140998	0.00503827	0.00851773	0.00819053	0.0161417	0.00880608	0.0169652	0.00307661	0.00888798	0.00909568	0.0096779	0.00310788	0.00565317	0.00702852	0.0148285	0.00645929	0.0101339	0.0358801	0.00750699	0.00564778	0.00960457	0.0154072
2009	0.0103107	0.0107119	0.00604948	0.00877873	0.0118369	0.00337496	0.00579298	0.0116711	0.00741483	0.00683255	0.00575454	0.00706538	0.00783785	0.0208718	0.00561654	0.0222493	0.00756813	0.0153466	0.00474231	0.00794992	0.00729826	0.0121398	0.0110943	0.00491527	0.0056506	0.0112307	0.00948926	0.0141388	0.00694151	0.00740643	0.0149227	0.0106807	0.00899479	0.00939346	0.0041825	0.0104441	0.00574053	0.00785758	0.00431146	0.00851907	0.00633425	0.0120661	0.00881375	0.0099142	0.0281377	0.0067051	0.00539064	0.0129637	0.0130899
2010	0.00919759	0.00378694	0.00414601	0.0166776	0.0136962	0.00575986	0.00874011	0.0142192	0.00500339	0.00577304	0.00553746	0.00335366	0.00661923	0.0226191	0.0053888	0.0187915	0.015225	0.0167213	0.0042785	0.00526317	0.0062277	0.00886405	0.0104981	0.00671353	0.00575774	0.00859406	0.00897889	0.0140847	0.00454941	0.00865608	0.00769931	0.0130757	0.00947509	0.0152865	0.00719675	0.00928928	0.0031734	0.00616225	0.00513822	0.0143371	0.0114644	0.0109697	0.00871935	0.0104082	0.0133679	0.00745266	0.00613095	0.00830011	0.0119864
2011	0.00947992	0.00917192	0.00599248	0.0133948	0.0124015	0.0068586	0.00806523	0.0113454	0.00860999	0.00666238	0.00450401	0.00467657	0.00782038	0.018937	0.00459781	0.0257249	0.0119861	0.0115143	0.00834057	0.0067337	0.00965736	0.0154532	0.0147105	0.00589973	0.00529207	0.00842138	0.0101162	0.0124966	0.00386543	0.0095261	0.00533095	0.00838109	0.00899333	0.0163212	0.0036885	0.00829661	0.00549952	0.0066693	0.00386169	0.0100363	0.00853961	0.0109051	0.011411	0.0114235	0.0296607	0.00621204	0.00746934	0.00603057	0.0169141
2012	0.00632872	0.00475848	0.00387556	0.0129606	0.014182	0.00611452	0.00794947	0.013254	0.00586528	0.00534617	0.00925933	0.0093242	0.00883429	0.0171514	0.00385498	0.0212575	0.0155535	0.0140225	0.00709885	0.00798725	0.0075014	0.0103327	0.0126354	0.00607659	0.00607921	0.00281717	0.0116985	0.0140752	0.00577445	0.00863635	0.010308	0.0127213	0.0106879	0.010516	0.00393927	0.007087	0.00416597	0.0062945	0.00462197	0.011621	0.00783102	0.0132605	0.00908025	0.0103946	0.0360736	0.00469834	0.0050742	0.00711107	0.0140561
[truncated: 51 more columns]

## Sheet: Middle-Eastern & Norther Africa
Year	Topic1	Topic2	Topic3	Topic4	Topic5	Topic6	Topic7	Topic8	Topic9	Topic10	Topic11	Topic12	Topic13	Topic14	Topic15	Topic16	Topic17	Topic18	Topic19	Topic20	Topic21	Topic22	Topic23	Topic24	Topic25	Topic26	Topic27	Topic28	Topic29	Topic30	Topic31	Topic32	Topic33	Topic34	Topic35	Topic36	Topic37	Topic38	Topic39	Topic40	Topic41	Topic42	Topic43	Topic44	Topic45	Topic46	Topic47	Topic48	Topic49
1986	0.00108696	0.00108696	0.00108696	0.0445652	0.0119565	0.00108696	0.00108696	0.00108696	0.00108696	0.0119565	0.00108696	0.00108696	0.00108696	0.00108696	0.00108696	0.00108696	0.00108696	0.00108696	0.098913	0.00108696	0.0554348	0.00108696	0.00108696	0.00108696	0.00108696	0.00108696	0.00108696	0.0228261	0.00108696	0.00108696	0.0119565	0.00108696	0.00108696	0.00108696	0.00108696	0.00108696	0.00108696	0.00108696	0.0119565	0.00108696	0.00108696	0.00108696	0.00108696	0.00108696	0.00108696	0.0119565	0.00108696	0.00108696	0.00108696
1987	0.00337959	0.026729	0.00209797	0.000940565	0.000940565	0.00332346	0.000940565	0.000940565	0.0254504	0.000940565	0.000940565	0.000940565	0.0110757	0.00262975	0.000940565	0.00583057	0.00714624	0.00262975	0.0239945	0.0443923	0.00339155	0.0258395	0.0127649	0.000940565	0.00788501	0.0146439	0.00760256	0.000940565	0.0319013	0.000940565	0.0168511	0.0574785	0.0196617	0.00276983	0.00295669	0.000940565	0.00769732	0.00209797	0.00262975	0.0087296	0.062464	0.00431894	0.00262975	0.0156464	0.000940565	0.0169967	0.0962304	0.000940565	0.000940565
1988	0.00369687	0.00124589	0.007575	0.00124589	0.00538606	0.0374996	0.00124589	0.00124589	0.0061801	0.00124589	0.00124589	0.00386826	0.00124589	0.00212001	0.00124589	0.014533	0.00289062	0.0104501	0.00609963	0.0189008	0.0584994	0.00944931	0.00124589	0.00124589	0.0248429	0.00599272	0.00289062	0.00792491	0.00599272	0.00124589	0.0111143	0.0111796	0.00124589	0.00124589	0.00124589	0.00369687	0.00253455	0.00124589	0.00124589	0.00555745	0.0465943	0.0167792	0.0150851	0.0112877	0.00299414	0.00124589	0.0533306	0.00124589	0.00124589
1989	0.00138978	0.0143104	0.00217409	0.00138978	0.0142577	0.0135767	0.00557776	0.00840189	0.00927935	0.00405413	0.00288168	0.0146096	0.00219558	0.0050523	0.00382903	0.00219558	0.00240398	0.011975	0.0200899	0.00841833	0.0107288	0.00502444	0.00138978	0.00460777	0.00219558	0.00138978	0.00311547	0.0100676	0.0301192	0.00993861	0.00577614	0.00323687	0.00328731	0.00847928	0.00788818	0.00138978	0.00341818	0.00240398	0.008187	0.0024128	0.00611667	0.0121914	0.00766429	0.0105969	0.00138978	0.00276119	0.049502	0.0026856	0.00351289
1990	0.00676892	0.0028992	0.00471981	0.0215052	0.0108509	0.0131308	0.0178915	0.00453263	0.0115341	0.00157966	0.0156287	0.010023	0.00192404	0.00805577	0.0017596	0.0106017	0.0011898	0.0015968	0.0109359	0.0167915	0.00670303	0.0110376	0.0039834	0.00936995	0.00557496	0.00962443	0.00337118	0.0218243	0.00227764	0.00207163	0.00220832	0.0378355	0.00664789	0.00344593	0.0195943	0.0015756	0.00590922	0.00282378	0.00623543	0.00544384	0.0232715	0.0130925	0.00382633	0.0117715	0.027019	0.00541953	0.0476163	0.00439067	0.0011898
1991	0.00169572	0.00300527	0.00163783	0.00200806	0.00961599	0.0176254	0.00286332	0.00283607	0.00659688	0.00152083	0.00158367	0.0121744	0.00262803	0.00396581	0.00194404	0.0171904	0.00293107	0.00189112	0.00722956	0.00641146	0.00979865	0.00875463	0.0171148	0.00131608	0.0162492	0.00652646	0.0100232	0.0151218	0.00251251	0.00516945	0.0165776	0.038164	0.0132608	0.00535358	0.00502418	0.00419775	0.00267971	0.00260904	0.00285567	0.00981677	0.0162689	0.00858466	0.0111088	0.0135934	0.00676762	0.0017987	0.0261547	0.00242746	0.00292992
1992	0.00309687	0.0255004	0.00200369	0.00382502	0.00593955	0.00410473	0.00188113	0.00599426	0.00409709	0.00131226	0.00903099	0.0063626	0.00660282	0.00206566	0.00210046	0.0092529	0.00709546	0.0054846	0.00812752	0.0145158	0.00837867	0.0117676	0.0101624	0.00904311	0.0134442	0.00960786	0.00600143	0.017031	0.00837576	0.0112217	0.0102067	0.00443838	0.00607763	0.00291725	0.00808031	0.00907651	0.0050518	0.00295136	0.00358917	0.00462956	0.0130254	0.0144022	0.00606188	0.0122922	0.021408	0.00289971	0.0237149	0.00298266	0.0142578
1993	0.00676609	0.0029208	0.00613153	0.00427849	0.00317615	0.00299643	0.00509936	0.00242085	0.0100398	0.00225551	0.00787594	0.00439869	0.00469338	0.00286373	0.00198051	0.00902538	0.00750787	0.00545358	0.00598659	0.00907302	0.00917689	0.00789991	0.00282724	0.00849676	0.0045056	0.00685962	0.00711732	0.0153534	0.0013566	0.00823804	0.0153038	0.0170335	0.00646772	0.00552615	0.00304409	0.00318491	0.00295201	0.00585836	0.0128811	0.00280382	0.021156	0.022171	0.00353966	0.0132223	0.0279816	0.00862222	0.0315615	0.0013566	0.00449706
1994	0.00387266	0.00248741	0.0034892	0.00947446	0.00934867	0.0129841	0.00470682	0.00899016	0.00756748	0.00183257	0.00844389	0.00661616	0.0133581	0.00320536	0.00372207	0.0107071	0.00774791	0.00392404	0.00625336	0.00306219	0.00917839	0.0119237	0.0061167	0.0145571	0.012395	0.0127756	0.00350415	0.0219697	0.00596816	0.0103054	0.0139874	0.0284067	0.00637949	0.00483078	0.00392665	0.00509719	0.00612409	0.00752795	0.0177648	0.0166914	0.023483	0.00588465	0.0051353	0.0133311	0.0173744	0.0058331	0.0170949	0.00267632	0.00933506
1995	0.00250777	0.0065977	0.00176734	0.00917775	0.00733926	0.00363618	0.0156193	0.00310719	0.0227491	0.00217578	0.0146123	0.00722733	0.00725817	0.0119757	0.00232664	0.00535964	0.00560169	0.0049752	0.00869631	0.00980519	0.00806808	0.0184844	0.0093115	0.0103722	0.010996	0.0126956	0.00628532	0.0184462	0.00937996	0.00882742	0.00570803	0.0127653	0.0120579	0.00700785	0.00602404	0.00338732	0.0031847	0.00644539	0.00640418	0.00329128	0.0129695	0.00408263	0.0086865	0.0139752	0.0342964	0.00680535	0.013826	0.00149527	0.00412215
1996	0.00514612	0.00779006	0.00386602	0.00574772	0.00917435	0.0103229	0.00830315	0.00716046	0.0171883	0.00419957	0.00940408	0.0121505	0.00556565	0.00298923	0.00219576	0.00833652	0.0127064	0.00715842	0.0174952	0.00881914	0.00814354	0.0250648	0.00788373	0.00828915	0.00660407	0.0224837	0.00441335	0.0158838	0.0126388	0.0100103	0.00849367	0.0196134	0.0034546	0.00384033	0.00478701	0.00252206	0.00350201	0.00585076	0.0100271	0.00678344	0.0156303	0.0125121	0.00904811	0.00616179	0.0176449	0.00396125	0.00965686	0.00379916	0.0123211
1997	0.00481003	0.00650406	0.00364485	0.002798	0.0100306	0.00514319	0.00314918	0.00604201	0.0113508	0.0058734	0.00704545	0.0156856	0.00310273	0.00364234	0.00408262	0.00531374	0.00800441	0.0089084	0.0087256	0.0072048	0.00851908	0.017384	0.00681965	0.00573731	0.025408	0.0125005	0.00537951	0.0165802	0.0122775	0.0101354	0.00549212	0.0137538	0.00814186	0.0175383	0.00665138	0.00231056	0.00755433	0.00311706	0.00708286	0.03137	0.0135098	0.00733891	0.00799967	0.00968293	0.0236816	0.00492808	0.0054052	0.0052047	0.00876448
1998	0.00300582	0.00817146	0.00246337	0.00852523	0.0148922	0.00719498	0.0048863	0.00833848	0.0129458	0.0225279	0.0112329	0.00770262	0.00584608	0.00861554	0.00585278	0.00662612	0.00933571	0.00731375	0.0143415	0.0077126	0.00860156	0.0138646	0.00732172	0.00404487	0.010396	0.00756118	0.00457996	0.0180365	0.0217784	0.0126071	0.0143355	0.0067202	0.00900252	0.017507	0.00533692	0.00226172	0.00549589	0.00368454	0.00362711	0.0160093	0.010581	0.00826644	0.0103362	0.0117054	0.0220165	0.00396322	0.00821772	0.00269904	0.00822175
1999	0.00933175	0.0102946	0.00317732	0.00555225	0.0100467	0.00404534	0.00778036	0.0129201	0.0139221	0.0178787	0.0117105	0.00608058	0.0034584	0.00426666	0.00412153	0.00857923	0.0157573	0.0115149	0.0112334	0.00618258	0.00718823	0.0151967	0.00619985	0.00576854	0.0114045	0.0223973	0.00563152	0.00811369	0.00558952	0.0136129	0.00579407	0.0191172	0.00587817	0.00989388	0.00778411	0.00220019	0.00311103	0.00534833	0.0060321	0.0155435	0.00664748	0.0132597	0.00438958	0.0108279	0.0205786	0.00447429	0.0068284	0.0111921	0.0138793
2000	0.00582306	0.00468731	0.00666883	0.00596908	0.00763408	0.0121931	0.00350106	0.0154982	0.00401248	0.010098	0.0076735	0.0120207	0.0031228	0.0120193	0.00960023	0.00940394	0.00573223	0.0103672	0.00739279	0.00645173	0.00897621	0.0182758	0.0086168	0.00712377	0.0119105	0.0106086	0.0066725	0.0147027	0.00935311	0.00664039	0.00930175	0.0317854	0.00454779	0.00431213	0.00336588	0.00340127	0.00486264	0.00482707	0.00499049	0.0320851	0.00665684	0.0123653	0.00932762	0.00931161	0.0622145	0.00447214	0.00535854	0.00468552	0.0110629
2001	0.00558463	0.0031528	0.0105969	0.00296173	0.00753309	0.00386027	0.0132591	0.00420236	0.0203534	0.0131449	0.00347934	0.00862276	0.00289755	0.00684869	0.00668572	0.0087517	0.00949669	0.00981141	0.0105187	0.0082309	0.00518216	0.0135874	0.00400113	0.00553577	0.0145861	0.00426141	0.0072562	0.0193585	0.0134189	0.00319653	0.00359889	0.0104364	0.00662573	0.00553238	0.00812221	0.00604891	0.00655134	0.00808843	0.00411202	0.0138334	0.0145339	0.00488383	0.00996517	0.0102708	0.0203357	0.00338073	0.00549908	0.00730234	0.00372377
2002	0.00259025	0.00370239	0.00201232	0.0126099	0.00946204	0.00246234	0.00913414	0.00588034	0.0221268	0.00845467	0.0207679	0.0039938	0.00417785	0.0123053	0.00879586	0.0154239	0.00665352	0.00492174	0.00883806	0.00468396	0.00799636	0.00763795	0.00577202	0.00569862	0.0129702	0.00929062	0.00701774	0.0173441	0.00900324	0.00347851	0.00729203	0.0101263	0.0123513	0.0113947	0.00654362	0.00349976	0.00260111	0.00552009	0.0113696	0.0116203	0.014675	0.0121726	0.014195	0.00606662	0.028243	0.00641702	0.00614887	0.00630042	0.00560671
2003	0.00466471	0.00321595	0.00275949	0.00443832	0.0116675	0.0117707	0.00604048	0.00946761	0.0183875	0.00870485	0.00586344	0.00526086	0.00857277	0.0133098	0.00714684	0.00792205	0.0137245	0.0127238	0.00570634	0.00360315	0.00592935	0.0161155	0.00572232	0.00487026	0.00704824	0.00663946	0.0102024	0.0205916	0.0104218	0.0109729	0.00939275	0.0205965	0.00508241	0.00549783	0.010145	0.0123059	0.00947152	0.0117123	0.00688784	0.0134355	0.0111412	0.0135523	0.00846819	0.00863115	0.0270344	0.00629635	0.00741674	0.00701628	0.00898735
2004	0.00687355	0.00687207	0.00485149	0.0126448	0.0125247	0.0115462	0.00389972	0.0102157	0.0195738	0.00854544	0.00964047	0.00633491	0.00577426	0.0101344	0.00826173	0.0111988	0.00308936	0.0109688	0.00523835	0.00574345	0.00936265	0.012123	0.00297822	0.00271971	0.00554357	0.00800814	0.00482996	0.0152394	0.0147986	0.0103043	0.0149733	0.00928633	0.0179226	0.0226761	0.00516679	0.0060098	0.00601199	0.00330409	0.00510038	0.014172	0.0128969	0.0118712	0.00896261	0.0113656	0.0261775	0.0042056	0.0069165	0.0080472	0.0118162
2005	0.00396407	0.00700332	0.00402879	0.0107213	0.0123522	0.00530754	0.00719554	0.0101848	0.0108539	0.0137587	0.00745443	0.00596832	0.00830959	0.00540734	0.00739504	0.0146497	0.00920477	0.00939169	0.00591651	0.0116195	0.00730519	0.00919106	0.00718473	0.00295566	0.00318374	0.00258414	0.0124173	0.00879026	0.0124154	0.0104008	0.00491946	0.0110343	0.0051183	0.0131091	0.00742355	0.00816946	0.00499346	0.00908909	0.00608649	0.0166177	0.00907269	0.0133672	0.0090961	0.00850951	0.0182422	0.00799823	0.00381134	0.00996243	0.0148406
2006	0.00743889	0.00665944	0.00714219	0.01197	0.01281	0.00341616	0.00812835	0.0131205	0.00430568	0.00396698	0.00766634	0.00522263	0.0097147	0.0145634	0.00663998	0.0120139	0.00442944	0.013322	0.00551084	0.00672863	0.00509283	0.0228989	0.00891126	0.00753046	0.00288241	0.00762994	0.0128774	0.0101234	0.00710516	0.00837364	0.0149822	0.0147965	0.00584284	0.0107839	0.00923604	0.00359784	0.00439759	0.00513283	0.00386881	0.0124182	0.00324821	0.0117174	0.00797849	0.00694399	0.0243001	0.0073959	0.00677676	0.005985	0.0118754
2007	0.00472895	0.00359367	0.00353681	0.00726097	0.0170077	0.00325808	0.00314612	0.00891136	0.00533983	0.00744446	0.0103407	0.00531257	0.00719301	0.0223706	0.0074274	0.0134409	0.0129869	0.0143764	0.00601571	0.00707873	0.00650499	0.0143346	0.0057422	0.00280215	0.00680945	0.0112229	0.00504114	0.0216671	0.0125735	0.00745274	0.0101487	0.0127946	0.0120738	0.0136784	0.00501431	0.00468146	0.00297611	0.00554685	0.00678434	0.0118867	0.0110643	0.0127411	0.00746525	0.00734303	0.0177776	0.00365001	0.0048505	0.00841076	0.00690473
2008	0.00927668	0.00648861	0.00701753	0.00734613	0.0159248	0.0054157	0.00724382	0.0124941	0.00419225	0.00875442	0.0136931	0.00311723	0.00543382	0.0202342	0.00438935	0.0142373	0.0108861	0.0101097	0.00348161	0.00585024	0.00519296	0.0213999	0.0102449	0.00427149	0.00409207	0.00239927	0.0113029	0.0132222	0.00370034	0.0149093	0.0108702	0.0120259	0.00833743	0.0201298	0.004684	0.00178399	0.00447108	0.00897732	0.00821042	0.00661833	0.00345096	0.0129512	0.00923002	0.0104548	0.0229614	0.00417184	0.00351853	0.00793842	0.0181948
2009	0.00516401	0.007936	0.00493772	0.016366	0.0162866	0.00416828	0.00686876	0.0106029	0.00353274	0.00639992	0.00878456	0.00713106	0.00661785	0.0388122	0.0104409	0.0134543	0.00765797	0.0138226	0.00444325	0.00999	0.00958127	0.019399	0.00766904	0.00681742	0.0056408	0.00457372	0.0063738	0.00695251	0.00253205	0.0137197	0.00842749	0.00542174	0.00660124	0.0120608	0.00929964	0.0110821	0.00349798	0.00718785	0.00722715	0.0133989	0.00755442	0.0104792	0.00512834	0.0101907	0.0285798	0.00704767	0.00661503	0.00767071	0.0156814
2010	0.0101288	0.00800112	0.00429005	0.0109807	0.0199107	0.00875207	0.00855555	0.00913186	0.00845641	0.00386271	0.00705035	0.00490468	0.00655408	0.0261137	0.00681796	0.0147142	0.00723947	0.0111263	0.00529952	0.00508709	0.00707526	0.0251632	0.00518235	0.00452834	0.00722306	0.00654999	0.00725723	0.0106938	0.00286842	0.00935972	0.0120006	0.00906402	0.00763038	0.0116483	0.0103843	0.00322266	0.00366437	0.00642387	0.0050328	0.0138282	0.00810282	0.0177152	0.00999902	0.0136037	0.0212197	0.00835054	0.00478671	0.00586502	0.00934073
2011	0.0139993	0.00988954	0.00588397	0.00960193	0.0173869	0.00496792	0.00886672	0.0103392	0.00745196	0.00674386	0.0135995	0.00680215	0.00451683	0.0270484	0.00642026	0.0172171	0.00627924	0.0106367	0.004415	0.00980439	0.00533324	0.0249662	0.0116133	0.00580084	0.00880232	0.00901919	0.00912293	0.015958	0.00463453	0.0107579	0.00629348	0.00793587	0.00794597	0.0126695	0.00461431	0.0037495	0.00416211	0.0070435	0.00579005	0.010915	0.00742322	0.0148719	0.00935488	0.0148865	0.0224225	0.00496857	0.00389946	0.0115824	0.0104111
2012	0.00765101	0.00924697	0.00698919	0.0157089	0.0186123	0.00457583	0.0111264	0.0152336	0.00557157	0.00467768	0.00799568	0.00625572	0.00621826	0.0246109	0.00293538	0.018736	0.00592376	0.0206169	0.00407601	0.0104761	0.00851309	0.0248599	0.00753408	0.00696306	0.00464067	0.00554145	0.00652217	0.0161367	0.00531938	0.00975242	0.00816347	0.00814669	0.00615083	0.0129998	0.00561917	0.00522272	0.00344519	0.00842774	0.00734317	0.0103863	0.00507195	0.017587	0.00803931	0.0160737	0.013433	0.00688104	0.00385554	0.00746791	0.0146435
[truncated: 51 more columns]

## Sheet: Sub-Saharan Africa
Year	Topic1	Topic2	Topic3	Topic4	Topic5	Topic6	Topic7	Topic8	Topic9	Topic10	Topic11	Topic12	Topic13	Topic14	Topic15	Topic16	Topic17	Topic18	Topic19	Topic20	Topic21	Topic22	Topic23	Topic24	Topic25	Topic26	Topic27	Topic28	Topic29	Topic30	Topic31	Topic32	Topic33	Topic34	Topic35	Topic36	Topic37	Topic38	Topic39	Topic40	Topic41	Topic42	Topic43	Topic44	Topic45	Topic46	Topic47	Topic48	Topic49
1985	0.00203574	0.00716395	0.0222378	0.00203574	0.00203574	0.00203574	0.00716395	0.00203574	0.00203574	0.00203574	0.1046	0.00203574	0.0122922	0.00203574	0.00203574	0.00203574	0.00203574	0.00203574	0.032805	0.00203574	0.00203574	0.00203574	0.00716395	0.0122922	0.00203574	0.00203574	0.00203574	0.00203574	0.00203574	0.00203574	0.0122922	0.0635742	0.0121368	0.00203574	0.0122922	0.00203574	0.00203574	0.00203574	0.0837762	0.00203574	0.00203574	0.0122922	0.00203574	0.00203574	0.00203574	0.00203574	0.00203574	0.00203574	0.0121368
1986	0.0152144	0.0477589	0.00414788	0.00140333	0.00807	0.00140333	0.00140333	0.00140333	0.00471901	0.00685788	0.0315863	0.00845404	0.00264815	0.00256612	0.00140333	0.00140333	0.0296425	0.0181219	0.00443364	0.00140333	0.0153568	0.0488275	0.00140333	0.0462357	0.00347802	0.00596765	0.0038123	0.00140333	0.00724466	0.00239343	0.00238373	0.0404115	0.00520658	0.00140333	0.00497373	0.00140333	0.00140333	0.00430622	0.0589157	0.00140333	0.00336412	0.04382	0.0022654	0.0169471	0.00140333	0.00140333	0.10079	0.00140333	0.00140333
1987	0.00503985	0.0229565	0.00301769	0.0111989	0.0227437	0.00652243	0.00267988	0.0127882	0.010724	0.00111378	0.0168307	0.0118896	0.0103846	0.00111378	0.0023514	0.00374872	0.00526508	0.010349	0.0051007	0.00455866	0.00111378	0.02087	0.00312991	0.0159583	0.030367	0.00935828	0.00167181	0.0135881	0.00111378	0.00227308	0.0409063	0.00275718	0.00436778	0.0021731	0.00259016	0.00111378	0.0039948	0.00212184	0.0613533	0.0256265	0.00111378	0.00813495	0.00547202	0.00316846	0.00111378	0.00158726	0.0548089	0.00171474	0.00282143
1988	0.00810078	0.0226626	0.0051266	0.0137216	0.0235385	0.0011642	0.00549879	0.0109298	0.00888812	0.00143179	0.0161458	0.00217516	0.00650044	0.00316772	0.00131604	0.00225795	0.00239919	0.00685663	0.0115746	0.0019097	0.0089742	0.0176465	0.00166123	0.0102355	0.0103322	0.010998	0.00631864	0.0013952	0.00143998	0.00205789	0.0398639	0.0318837	0.0282878	0.00201105	0.00876228	0.0011642	0.00182566	0.00378931	0.0462076	0.0034167	0.00340259	0.0150317	0.00450723	0.0130822	0.00192977	0.00695565	0.0419736	0.00288437	0.00364305
1989	0.00745053	0.0190862	0.00226889	0.0210152	0.00903932	0.00299523	0.0153977	0.00719423	0.00504337	0.00164489	0.00354696	0.00174047	0.00585198	0.00462092	0.00265448	0.00598013	0.00926156	0.0110886	0.0163977	0.00867045	0.00410134	0.0205955	0.00130318	0.028456	0.00994576	0.00898494	0.00915457	0.00714192	0.013416	0.00200538	0.0369305	0.0120626	0.022456	0.00145107	0.00424103	0.00171143	0.00149517	0.00744916	0.0441263	0.00222616	0.00226617	0.0119842	0.0119399	0.0108893	0.00197375	0.00356782	0.0506925	0.00189154	0.00371857
1990	0.0119257	0.0194098	0.00692822	0.0141496	0.00997686	0.00180978	0.0111071	0.0151465	0.00507888	0.00207747	0.00489734	0.00469447	0.0126623	0.00256494	0.00251649	0.00274296	0.0077851	0.0113758	0.0126572	0.00887951	0.00767082	0.0352648	0.0035975	0.0219635	0.00391765	0.0101696	0.00534173	0.0024698	0.00702212	0.00220102	0.0276852	0.0124252	0.00745941	0.00297049	0.010176	0.00214132	0.00136233	0.00554444	0.044635	0.00235092	0.0023946	0.0203733	0.00543028	0.00596373	0.0015856	0.00400709	0.0366187	0.00229738	0.00838284
1991	0.0140014	0.00326688	0.00853117	0.0321021	0.0100809	0.00290917	0.0140123	0.00870305	0.00321731	0.00222436	0.0076049	0.00134656	0.0120716	0.00537685	0.00207632	0.00349163	0.00519736	0.0139171	0.0104343	0.00580277	0.00575779	0.0152418	0.0065001	0.0120565	0.00165519	0.00778933	0.00978048	0.00801401	0.00153332	0.00207196	0.0443041	0.00510635	0.0214374	0.00150378	0.00360547	0.00192452	0.00127641	0.00446968	0.0455519	0.00168337	0.00327399	0.0190813	0.0185481	0.0118054	0.00184873	0.00447039	0.031802	0.00375452	0.00385584
1992	0.013525	0.0151407	0.00721391	0.0129575	0.0191812	0.00145668	0.00981636	0.0162814	0.00364006	0.00166223	0.0225237	0.00625917	0.02587	0.00507079	0.00146284	0.00331014	0.0122509	0.0110848	0.0128299	0.00956415	0.00818825	0.0393976	0.00343114	0.0183532	0.00507209	0.0170836	0.0113116	0.0057334	0.00167072	0.00447737	0.0433543	0.00325081	0.0138536	0.00172586	0.00680491	0.00158242	0.00120056	0.00796557	0.0377852	0.00165892	0.00198253	0.0323755	0.0191749	0.0145139	0.00165797	0.00521567	0.0271888	0.00336897	0.00174686
1993	0.0127352	0.0100758	0.00944292	0.0279339	0.0104588	0.00212553	0.0061073	0.0127627	0.00271636	0.00176909	0.012493	0.00184617	0.00777588	0.00620856	0.00197694	0.00289399	0.00962957	0.00960093	0.0131895	0.00620161	0.0148658	0.038404	0.00319599	0.0214234	0.00255174	0.00672974	0.00757232	0.00275894	0.00343017	0.00309678	0.013187	0.0104783	0.0113703	0.00590568	0.00342965	0.00132039	0.0010953	0.00625686	0.0435747	0.00232065	0.0020884	0.0567002	0.0041311	0.0108651	0.00154105	0.0058375	0.0171922	0.00147712	0.0033033
1994	0.00978974	0.013282	0.00458223	0.00907828	0.0175425	0.00335088	0.00604385	0.0127312	0.00677726	0.00146837	0.0112381	0.00358704	0.0115554	0.0075106	0.00296239	0.0042144	0.022963	0.0221535	0.00940594	0.0105724	0.0165496	0.0369221	0.00371933	0.0120834	0.00752454	0.00594303	0.00355196	0.00416175	0.00172845	0.00608247	0.0300019	0.0130945	0.0112569	0.00252677	0.00344994	0.00189321	0.00158006	0.0109644	0.0421441	0.00134649	0.00224017	0.0378694	0.0044159	0.0156367	0.00268962	0.00581479	0.02505	0.00215829	0.00325404
1995	0.0118075	0.016394	0.010489	0.0210514	0.0138465	0.0024767	0.0116229	0.0159341	0.00416109	0.00176205	0.0114649	0.00415517	0.0128018	0.00368278	0.00192252	0.00194753	0.0102714	0.0148224	0.012155	0.00496366	0.00806292	0.0442463	0.00682636	0.0266779	0.00483522	0.00606814	0.00604746	0.00597815	0.0013704	0.0128711	0.0266362	0.0158046	0.0164349	0.0016663	0.0031724	0.00111749	0.00217572	0.00935538	0.0537652	0.00230528	0.00168675	0.021708	0.00658962	0.0118608	0.00342905	0.00855761	0.0181671	0.00192083	0.00400956
1996	0.0110802	0.0133285	0.00755748	0.0210547	0.0144583	0.0031206	0.0097198	0.0151545	0.00656254	0.00160453	0.00806119	0.00162314	0.0138122	0.00290001	0.00309836	0.00507217	0.0183977	0.0140593	0.0106973	0.00842091	0.0122332	0.0386812	0.00301196	0.0272387	0.00446067	0.00709444	0.00332117	0.0025899	0.00651874	0.0111435	0.0268084	0.0136423	0.00915883	0.00423906	0.00358707	0.00158359	0.0026924	0.00909656	0.0434289	0.00238823	0.00143289	0.0281338	0.0089126	0.0163131	0.00168097	0.00458091	0.0236124	0.00191155	0.00428892
1997	0.0167084	0.0152712	0.0082542	0.0179691	0.0167643	0.00368495	0.0133642	0.0161788	0.00493844	0.00186125	0.0116973	0.00263219	0.0168807	0.00495928	0.00214133	0.00306432	0.0179949	0.0184174	0.00933758	0.0098343	0.0118353	0.0327897	0.00387258	0.0236879	0.00474609	0.00724046	0.00562801	0.00320216	0.00518691	0.00588825	0.0347025	0.0093358	0.00881452	0.00249538	0.00376742	0.00167264	0.00151915	0.0101914	0.0510168	0.00209066	0.00398307	0.0268821	0.00508023	0.0139248	0.00225196	0.00526805	0.014159	0.00234957	0.00809065
1998	0.00754952	0.0148101	0.00977052	0.0129442	0.0145238	0.00313796	0.0130305	0.0136797	0.00818166	0.00709722	0.00731838	0.00238264	0.0137388	0.00691185	0.00601676	0.00293129	0.0151562	0.0146233	0.00917494	0.00866108	0.0136945	0.0358228	0.00413145	0.0169607	0.00688654	0.00449641	0.00339891	0.00182472	0.0105907	0.0108818	0.0349315	0.00816822	0.00586287	0.00383055	0.00464106	0.00273396	0.0038082	0.0106579	0.0462183	0.00181765	0.00419524	0.0312208	0.00696807	0.0179343	0.00274112	0.0054124	0.0113146	0.00242262	0.00478927
1999	0.00785745	0.0123762	0.00892735	0.0130984	0.0148886	0.00284713	0.00980971	0.0135786	0.00943025	0.00456116	0.00871656	0.00176418	0.0124702	0.00433611	0.00565895	0.00377369	0.0172909	0.0201415	0.00761677	0.00871191	0.0143615	0.0332621	0.00454799	0.018595	0.00735842	0.00523777	0.00583071	0.00396087	0.0103771	0.0144646	0.0253237	0.00868925	0.00773882	0.00365753	0.00457217	0.00240389	0.00269521	0.0119066	0.036126	0.00272172	0.0041432	0.0239009	0.00650776	0.0150035	0.00149643	0.00740311	0.0128575	0.0025515	0.0064135
2000	0.0102065	0.00972906	0.00970506	0.0209093	0.0110555	0.00247683	0.00911022	0.0184068	0.00883646	0.00625407	0.00733446	0.00240179	0.00879879	0.00504061	0.00265522	0.00354169	0.0235603	0.0187379	0.0065342	0.0121051	0.0117193	0.0370964	0.00501735	0.0193775	0.00739791	0.00621377	0.00623211	0.00290059	0.00752986	0.0100341	0.021027	0.00659952	0.0124303	0.00722317	0.00442633	0.0019282	0.00254953	0.0106924	0.0376327	0.00191395	0.00325471	0.0171199	0.0110985	0.0106337	0.00249198	0.011505	0.0108257	0.00320869	0.00600136
2001	0.0112172	0.0113386	0.00645311	0.0280704	0.0147768	0.00357498	0.00945022	0.0151214	0.0138512	0.0043078	0.0127526	0.00249012	0.0210913	0.00544005	0.00342165	0.00435087	0.0226785	0.0158705	0.00827074	0.00906681	0.00944207	0.0310142	0.00458588	0.019718	0.00500984	0.0085214	0.00609417	0.00271656	0.00900988	0.0100688	0.022056	0.00599767	0.013438	0.007039	0.003741	0.00178948	0.00374697	0.0113607	0.042266	0.00289127	0.00241994	0.0263062	0.00721921	0.0131208	0.00231185	0.0103928	0.00811086	0.00293752	0.00884186
2002	0.0142524	0.0161229	0.0111004	0.0477726	0.0111986	0.00320812	0.0174022	0.0215303	0.00478985	0.00374755	0.00994643	0.00248495	0.0129677	0.00639639	0.00233461	0.00796307	0.0138892	0.0116209	0.00686717	0.00791911	0.00724785	0.0288937	0.00628762	0.0175709	0.0045444	0.00782289	0.00998621	0.00543136	0.00381436	0.00813393	0.0206283	0.00646726	0.0113283	0.00514739	0.00553126	0.00335815	0.0060044	0.0102547	0.0456691	0.00210561	0.00380571	0.0208423	0.00852779	0.00956637	0.00219901	0.00966057	0.0084945	0.0054185	0.011783
2003	0.0138989	0.0136859	0.0106289	0.0341235	0.0114474	0.00259777	0.0144247	0.0173103	0.00799662	0.00485064	0.0104815	0.00224504	0.0168653	0.00631931	0.00397243	0.00500398	0.0161382	0.0204944	0.00783009	0.00958965	0.00862142	0.0294364	0.00532451	0.0166541	0.00488293	0.00596906	0.00741704	0.00423877	0.00486572	0.0113341	0.0208109	0.0139973	0.0116243	0.00675295	0.00547989	0.0025612	0.00301322	0.00811978	0.0412304	0.00237819	0.00471044	0.0222707	0.00851942	0.0116541	0.00386803	0.00631512	0.00680763	0.00669715	0.00758533
2004	0.0142936	0.0111168	0.00682334	0.0390899	0.0107352	0.00349168	0.0138234	0.0161628	0.007427	0.00330232	0.00671682	0.00210198	0.0155069	0.00604708	0.00490908	0.00721752	0.0158642	0.0194453	0.00745819	0.00794132	0.00967069	0.0238207	0.00348681	0.0127074	0.0060903	0.00562794	0.00753991	0.00502858	0.00535565	0.0134138	0.0148332	0.00663181	0.0111137	0.00763686	0.00497134	0.00413977	0.00382912	0.0101826	0.040764	0.00238902	0.00351548	0.0252103	0.0122661	0.00991587	0.00224542	0.00929792	0.00629674	0.00581182	0.00611034
2005	0.02106	0.011383	0.00776415	0.0367277	0.00879413	0.00214759	0.012644	0.0207495	0.00600142	0.00364172	0.00776898	0.00231479	0.0144825	0.00651222	0.00422671	0.00788048	0.0159852	0.0181573	0.00690566	0.0085771	0.00844057	0.0267981	0.0064496	0.0160345	0.00351909	0.00595916	0.0121399	0.00778171	0.00355359	0.0105183	0.0168186	0.00628509	0.0123239	0.00717034	0.00525185	0.00277293	0.00345713	0.0105482	0.0400608	0.002131	0.00260813	0.0211778	0.010715	0.0105423	0.00282682	0.0112251	0.00499385	0.00827452	0.0115097
2006	0.0232155	0.0110663	0.0123613	0.0350898	0.00958584	0.00327659	0.0174343	0.0156308	0.00565786	0.00321489	0.00779483	0.00280806	0.0153871	0.00731861	0.00423958	0.00589945	0.0172726	0.0214153	0.00679445	0.00778406	0.00958081	0.0237934	0.00481218	0.0159963	0.00340039	0.00647047	0.00871987	0.00457763	0.00370549	0.0155603	0.0148571	0.00499311	0.0079603	0.00938381	0.0057203	0.00213698	0.00348747	0.0126677	0.044939	0.00218191	0.00262057	0.0206744	0.0138253	0.0116454	0.00288291	0.00958223	0.00536205	0.0084799	0.00918558
2007	0.0262201	0.0115332	0.00912657	0.035965	0.00927245	0.00249802	0.0198694	0.0180534	0.00419863	0.00353541	0.00798465	0.00253016	0.0163582	0.00793521	0.00488976	0.00550165	0.0215724	0.0194503	0.00570913	0.00863044	0.00991388	0.0216889	0.00410251	0.0180368	0.00355805	0.00543418	0.00728582	0.00319674	0.00372818	0.012507	0.0114982	0.0051886	0.010012	0.00783033	0.00510894	0.00361166	0.00392618	0.0153475	0.0416253	0.00263056	0.00197103	0.0198255	0.012423	0.0106366	0.00273966	0.00994688	0.00504072	0.00903174	0.00891534
2008	0.0259823	0.00937643	0.010242	0.034803	0.0101758	0.00235868	0.0238813	0.0164825	0.0055597	0.0032817	0.00610775	0.00195586	0.0155264	0.00966123	0.00659081	0.00570103	0.0208436	0.0209982	0.00528783	0.00745235	0.0081373	0.0231859	0.00593029	0.0166073	0.00259958	0.00387198	0.00843508	0.00406009	0.00392093	0.0140077	0.0128906	0.00613642	0.00981479	0.00937843	0.00498359	0.00341207	0.00378992	0.0149549	0.0406529	0.00296763	0.00254017	0.0188607	0.0111491	0.0103687	0.00295097	0.00890976	0.00514821	0.00962119	0.00841013
2009	0.028478	0.00831719	0.0092467	0.0317443	0.0086256	0.00269077	0.0216662	0.0151542	0.00653917	0.00295361	0.00676514	0.00190969	0.0167966	0.00854626	0.00811324	0.00537201	0.0205582	0.0219108	0.00635881	0.00755398	0.00799653	0.0238112	0.00451084	0.0177122	0.00336758	0.00412138	0.00744464	0.00405834	0.00418161	0.0147836	0.0111619	0.00492424	0.00824308	0.00854632	0.00508265	0.00398552	0.00435296	0.0137793	0.038963	0.00215007	0.00233597	0.0201671	0.0118434	0.010157	0.00255812	0.00773617	0.00532589	0.00992293	0.00757747
2010	0.0251739	0.00741798	0.00828754	0.0322	0.0101134	0.00231068	0.0271389	0.0156324	0.00603493	0.0027637	0.00684015	0.00203834	0.0133532	0.00823404	0.00600101	0.00713521	0.0251417	0.0254122	0.00581337	0.00770099	0.00818117	0.0210679	0.00469245	0.0150641	0.00265712	0.00464912	0.0073451	0.00560224	0.00322629	0.016744	0.00988137	0.00501093	0.00884927	0.00759884	0.00553203	0.00440152	0.00371572	0.0152778	0.0373043	0.00243318	0.00272087	0.0189567	0.0111616	0.0106109	0.00372168	0.0102455	0.00465842	0.00815317	0.00730478
2011	0.0246309	0.00748956	0.0112075	0.0289918	0.00949686	0.00261909	0.0276841	0.0138275	0.00622706	0.00199031	0.00656349	0.00222894	0.0142007	0.00834964	0.00725157	0.00589309	0.0257964	0.0266756	0.00499201	0.00747925	0.00695084	0.0233955	0.00575025	0.0182737	0.00256491	0.00489234	0.00808921	0.00446967	0.0032686	0.0154538	0.00961662	0.00534067	0.00855168	0.00906011	0.00602438	0.00400206	0.00415298	0.0173095	0.0388474	0.00203364	0.00213001	0.0184042	0.0118347	0.00887026	0.00268764	0.00877861	0.00402015	0.00910806	0.0101066
2012	0.0252469	0.00749735	0.0096967	0.0293245	0.00889375	0.00285559	0.0258931	0.0150882	0.0054819	0.00305478	0.00714272	0.00268996	0.0138239	0.00912032	0.00873474	0.00604993	0.0280253	0.0286268	0.00474818	0.00757329	0.00770636	0.0240131	0.0063588	0.0180512	0.00306463	0.0038926	0.00643979	0.00470434	0.00338306	0.0165236	0.00838617	0.00367969	0.00807308	0.00898009	0.00614634	0.00471887	0.00378549	0.0152346	0.0381775	0.00257258	0.00208581	0.0187614	0.012115	0.00965414	0.003318	0.00958047	0.00364044	0.00881563	0.00946353
[truncated: 51 more columns]

## Sheet: South & Southeastern Asia
Year	Topic1	Topic2	Topic3	Topic4	Topic5	Topic6	Topic7	Topic8	Topic9	Topic10	Topic11	Topic12	Topic13	Topic14	Topic15	Topic16	Topic17	Topic18	Topic19	Topic20	Topic21	Topic22	Topic23	Topic24	Topic25	Topic26	Topic27	Topic28	Topic29	Topic30	Topic31	Topic32	Topic33	Topic34	Topic35	Topic36	Topic37	Topic38	Topic39	Topic40	Topic41	Topic42	Topic43	Topic44	Topic45	Topic46	Topic47	Topic48	Topic49
1985	0.0012833	0.0012833	0.0012833	0.0012833	0.0012833	0.0012833	0.0012833	0.0012833	0.0012833	0.0012833	0.0012833	0.0012833	0.00597814	0.0012833	0.0012833	0.0012833	0.0012833	0.0012833	0.0012833	0.0012833	0.0012833	0.0012833	0.0012833	0.0012833	0.140537	0.00451955	0.0012833	0.0142283	0.00618527	0.0012833	0.0012833	0.0012833	0.0012833	0.0012833	0.00597814	0.0012833	0.0012833	0.00597814	0.0012833	0.0012833	0.163048	0.0012833	0.0012833	0.0012833	0.00451955	0.0012833	0.0012833	0.0012833	0.0012833
1986	0.0112843	0.00184712	0.00137719	0.00137719	0.00475844	0.0133034	0.00137719	0.00360939	0.0210772	0.00364905	0.00382013	0.0189119	0.00137719	0.00137719	0.00137719	0.00180164	0.00137719	0.00355543	0.00693221	0.00415684	0.00518265	0.0174658	0.00196856	0.0140652	0.151306	0.00782188	0.00137719	0.0320482	0.0271177	0.00241777	0.00137719	0.0143114	0.00255993	0.00201904	0.00245131	0.00303696	0.00869985	0.00415714	0.00231704	0.00637498	0.00662742	0.0316997	0.00180164	0.00422215	0.00137719	0.00137719	0.017892	0.00296091	0.0039824
1987	0.00464571	0.00428122	0.00168379	0.0026207	0.00426762	0.0136241	0.00144882	0.00144882	0.00789844	0.00196966	0.0030079	0.010071	0.00144882	0.00255902	0.00727846	0.0030079	0.00376273	0.00187112	0.00401686	0.00599252	0.00283631	0.00311706	0.00169684	0.00325803	0.140778	0.00144882	0.0017552	0.151587	0.00885467	0.00217557	0.00177435	0.00266566	0.00144882	0.00177777	0.00508494	0.00186549	0.0100087	0.00185467	0.00288786	0.0161177	0.0157702	0.00763482	0.00329996	0.00254532	0.00191875	0.00235054	0.00782837	0.00260548	0.0039139
1988	0.00280744	0.00241063	0.00236153	0.00362795	0.00724123	0.00621166	0.0027627	0.00389381	0.0142588	0.00586137	0.00563019	0.00926491	0.0032335	0.0121124	0.00236574	0.00325336	0.00237443	0.00156863	0.0064737	0.0130078	0.00933839	0.00244775	0.00236164	0.00428877	0.077454	0.00238412	0.00449705	0.071682	0.00863298	0.00584591	0.00324885	0.0100292	0.00538638	0.003915	0.00408266	0.00239945	0.00203689	0.00279816	0.00656158	0.0175973	0.0231388	0.00882377	0.00280584	0.00654508	0.00203976	0.00272706	0.0154667	0.00242584	0.00475426
1989	0.00224454	0.00597163	0.00240996	0.00426128	0.0063973	0.0200005	0.00287409	0.00210249	0.011776	0.00363434	0.00577267	0.0117769	0.00214749	0.00925438	0.00406937	0.00699052	0.00228306	0.00370618	0.00517957	0.0101341	0.0100448	0.00356511	0.00422591	0.00399865	0.0554428	0.00377346	0.00276074	0.0801116	0.0263639	0.00613256	0.00764729	0.0100963	0.00294511	0.00383069	0.00320889	0.00306247	0.0121122	0.00185899	0.00253815	0.0138534	0.0405582	0.0031713	0.00347973	0.00503175	0.00726057	0.00277965	0.0166682	0.00399329	0.00366927
1990	0.00496813	0.00437758	0.00278045	0.00290831	0.00572438	0.0071358	0.00287239	0.00461853	0.0107536	0.00457408	0.0044824	0.00476838	0.00256786	0.00415994	0.00253013	0.00535823	0.00331043	0.00209353	0.00832883	0.00685646	0.00625634	0.00565825	0.0020412	0.00337044	0.0765644	0.00842339	0.00485529	0.0521092	0.029291	0.00698638	0.0100165	0.0116272	0.00709349	0.00730029	0.00257029	0.00323717	0.00877561	0.00280726	0.00359365	0.0183925	0.0346101	0.00420756	0.00291112	0.00602356	0.00859556	0.00223674	0.0221312	0.0027568	0.0060495
1991	0.00246651	0.00462043	0.00380554	0.00680537	0.00341836	0.0133246	0.00495345	0.00414121	0.0159902	0.00459457	0.00847366	0.00801995	0.0026395	0.00387591	0.00352143	0.00781884	0.0028061	0.00302617	0.00680031	0.00733538	0.00401742	0.00513414	0.00370818	0.00210879	0.0485667	0.00502689	0.0058905	0.0685781	0.00537356	0.00495824	0.00485944	0.00445061	0.00669036	0.00368036	0.00290364	0.00306612	0.00579412	0.00418375	0.00290783	0.00916937	0.0275179	0.00645928	0.00391231	0.00557435	0.0145171	0.00327033	0.0144595	0.00264806	0.00594539
1992	0.00263856	0.00423859	0.00513785	0.0101383	0.00569746	0.0138693	0.00538513	0.00587818	0.016297	0.00282334	0.00844483	0.00765077	0.00727644	0.00790137	0.00283755	0.0104582	0.00436908	0.00294641	0.00939822	0.00623003	0.0061629	0.00663889	0.00249058	0.00774948	0.039062	0.00511936	0.00469895	0.0606612	0.016827	0.00409142	0.00634508	0.00730254	0.00541865	0.00259319	0.00276061	0.00249261	0.00517369	0.00500869	0.00311077	0.00671368	0.026558	0.00601129	0.00428932	0.00482892	0.0127382	0.00610221	0.0160629	0.00262372	0.00378727
1993	0.00338052	0.0065519	0.00377726	0.00655098	0.00474005	0.00814589	0.00590993	0.00701386	0.0118318	0.00280146	0.012998	0.00958991	0.00340673	0.00834167	0.00742733	0.00524296	0.00320114	0.00425785	0.00670194	0.0101721	0.00716884	0.00924816	0.00368668	0.00479924	0.0398121	0.00634906	0.00417116	0.0410985	0.0126934	0.0047441	0.0131613	0.00793901	0.00899661	0.00302401	0.00254026	0.00237694	0.00426679	0.00239412	0.00418816	0.00673929	0.0205275	0.00715038	0.00215948	0.0082586	0.0208952	0.00316402	0.0166153	0.00330337	0.0046976
1994	0.00401533	0.00535595	0.00430406	0.00872018	0.00813342	0.00856318	0.007937	0.00467728	0.0148252	0.00208227	0.0139785	0.00677568	0.00421993	0.00534258	0.00589584	0.00586018	0.0047806	0.00585784	0.00820682	0.0044563	0.00795554	0.0142479	0.00438675	0.00372188	0.0316953	0.00828241	0.00561327	0.0462524	0.0106324	0.00607459	0.0113846	0.00496813	0.00758104	0.00472332	0.00337037	0.00289943	0.00649664	0.00351466	0.00606854	0.0109341	0.0256537	0.0137068	0.00585157	0.00975987	0.018187	0.00368797	0.0140942	0.00195527	0.00705391
1995	0.00584031	0.00934187	0.00256428	0.00825666	0.00731774	0.00739959	0.00654246	0.00528354	0.0107557	0.0034555	0.0120254	0.00599611	0.00564594	0.00504083	0.00472044	0.00772827	0.00453402	0.00551957	0.00790415	0.00693579	0.00806715	0.012393	0.00224422	0.00489458	0.0349996	0.0111753	0.00453654	0.0411453	0.0116887	0.00598959	0.00817608	0.0067541	0.00479987	0.00778965	0.00256125	0.002323	0.0047918	0.00419074	0.00355264	0.00925449	0.0243322	0.0101416	0.00417833	0.00653371	0.0201662	0.00330176	0.0120808	0.00210543	0.00730323
1996	0.00533528	0.00823632	0.00429802	0.00743582	0.00837179	0.0131664	0.00400993	0.00658521	0.0100658	0.00398665	0.00584483	0.0101635	0.00569304	0.00496051	0.0073386	0.00752288	0.00732372	0.00528033	0.00875678	0.00869882	0.00731243	0.0122515	0.00357976	0.00500556	0.0246288	0.00615935	0.00354303	0.0487275	0.0102124	0.00703865	0.00786127	0.00726669	0.00662347	0.00586593	0.00421799	0.0033154	0.00707155	0.0035858	0.00427578	0.0109773	0.0268306	0.0101965	0.00660029	0.00844346	0.0292906	0.00457858	0.0107796	0.00282328	0.00468257
1997	0.00439609	0.00689715	0.00426261	0.00988201	0.00830226	0.011836	0.00815018	0.00545469	0.0138592	0.00808398	0.00748229	0.0101958	0.00575421	0.00445371	0.00726126	0.00669284	0.0038424	0.00643055	0.00823342	0.00679354	0.008001	0.0135329	0.00392365	0.00551202	0.0296466	0.00728554	0.0039459	0.0372443	0.014303	0.00961331	0.0102746	0.00550619	0.00699888	0.0057427	0.00411539	0.00274016	0.00743779	0.00406524	0.00357118	0.00848334	0.0180279	0.0080204	0.00523456	0.00944713	0.019923	0.00442428	0.0116738	0.00218364	0.00476215
1998	0.00393573	0.0109202	0.00687008	0.00727479	0.00705234	0.00841228	0.00619494	0.00592399	0.0118306	0.0154425	0.00816752	0.00756826	0.00440451	0.00682343	0.00535364	0.00747197	0.00611983	0.00611166	0.0084302	0.00759979	0.00831307	0.0125605	0.00287487	0.00590749	0.0216591	0.00983532	0.00421456	0.0414084	0.0128273	0.00688488	0.0135943	0.00777	0.00572367	0.00614715	0.003966	0.00226055	0.00574151	0.00680504	0.00363979	0.0074234	0.0185038	0.00753625	0.00747327	0.00827358	0.0221829	0.00740625	0.0095647	0.00335803	0.00618321
1999	0.00606936	0.00886354	0.00431138	0.00884952	0.0106608	0.00748947	0.0035052	0.00488297	0.00910994	0.0162528	0.00664751	0.00629829	0.00347924	0.00915626	0.00992439	0.00753237	0.00516206	0.00762193	0.00765153	0.00739689	0.00630066	0.0105314	0.00464338	0.00404355	0.0226754	0.00765813	0.00574261	0.0422789	0.0124907	0.00634724	0.00737853	0.00856974	0.00555413	0.00899489	0.00432486	0.00319511	0.00400078	0.00544221	0.00432177	0.00796784	0.018817	0.00851578	0.00463525	0.00890032	0.0245335	0.0045927	0.00864225	0.00397143	0.00743963
2000	0.00604049	0.00747445	0.00333463	0.00719177	0.0102433	0.0088345	0.00432971	0.00512776	0.0106306	0.0184666	0.00800766	0.00629138	0.00393613	0.00774064	0.00918646	0.00834803	0.00711246	0.0057859	0.00625977	0.00729564	0.00773829	0.0105636	0.00386186	0.00586494	0.0124307	0.00857342	0.00781337	0.0335306	0.0113118	0.00971716	0.00942568	0.00797675	0.00714038	0.00653461	0.00322336	0.00249749	0.00556624	0.00563686	0.0036167	0.0106325	0.019994	0.00757709	0.00484435	0.0106187	0.0345997	0.00653246	0.00695446	0.00492711	0.00662662
2001	0.00758513	0.0110632	0.00447924	0.00763862	0.00903023	0.00881324	0.00662832	0.00575882	0.0102189	0.0190874	0.0087598	0.00749542	0.00486906	0.0112054	0.006638	0.00783337	0.00511362	0.00666699	0.00672357	0.0099738	0.00812959	0.0109081	0.00334297	0.00606127	0.0163234	0.00799043	0.00574912	0.0436786	0.0107936	0.00792332	0.00696816	0.0069222	0.00460412	0.00797868	0.00349745	0.00270792	0.00644899	0.00666521	0.00554348	0.0105772	0.020056	0.00699784	0.00638304	0.00760451	0.031084	0.00614376	0.00588568	0.00427941	0.00460754
2002	0.00384966	0.012923	0.00444908	0.0100816	0.0110209	0.0068843	0.00550503	0.00855246	0.0087461	0.0107448	0.00710146	0.00816514	0.00437582	0.0156197	0.0078902	0.0105009	0.00421733	0.00489206	0.00583469	0.00750611	0.00900848	0.0150361	0.00443408	0.0062304	0.0125627	0.00743744	0.0055206	0.0416389	0.0102885	0.00858953	0.0106083	0.00734233	0.00629527	0.00902661	0.00270077	0.00512824	0.00563078	0.00432109	0.00431442	0.0119296	0.0191338	0.0107063	0.00594247	0.00936869	0.0248135	0.00581488	0.00599019	0.00719566	0.0116013
2003	0.00770995	0.00884048	0.00500572	0.0126657	0.00860446	0.00866963	0.00662493	0.00803173	0.0115692	0.0131201	0.0064304	0.00820536	0.00844199	0.00870995	0.010588	0.0132237	0.00572688	0.00887082	0.0060963	0.00670887	0.00654463	0.0163843	0.00480604	0.00682375	0.0131749	0.00764531	0.00514849	0.0330048	0.00983967	0.0108452	0.0117465	0.00673648	0.00630607	0.0104621	0.0036844	0.00366771	0.00425949	0.00539294	0.00469434	0.0106258	0.0102764	0.0101987	0.00648142	0.0110856	0.0234918	0.00628163	0.00626108	0.00631624	0.00837115
2004	0.00618319	0.00797903	0.00404961	0.0130268	0.0103642	0.00935263	0.00535169	0.00854827	0.0106634	0.011671	0.00554321	0.00689924	0.00501333	0.0125228	0.0110609	0.0131353	0.00818992	0.00700367	0.00684128	0.00790017	0.00734236	0.0140155	0.00527987	0.00533763	0.0128938	0.00868011	0.00488319	0.0255302	0.00711729	0.0120683	0.0067461	0.00646588	0.00499835	0.010509	0.00356138	0.00742313	0.00553672	0.00546998	0.00446262	0.0136205	0.0158667	0.00807728	0.00556704	0.010191	0.0255778	0.00683909	0.00548959	0.00796016	0.00900915
2005	0.00917401	0.00672067	0.00559632	0.0148521	0.00871748	0.00800866	0.00762198	0.00780638	0.0106467	0.0102189	0.00651118	0.00800318	0.00603199	0.0165153	0.00916007	0.0142242	0.00717898	0.00802437	0.00678191	0.00705422	0.00604054	0.0152069	0.00485886	0.00627921	0.00841145	0.00731858	0.00804701	0.0271129	0.00797562	0.0110949	0.00896998	0.00504035	0.00651846	0.0119841	0.00454642	0.00450017	0.00516655	0.00732036	0.00520453	0.0105272	0.0110347	0.00882808	0.00704826	0.00882628	0.0250886	0.00679313	0.00615747	0.00739297	0.00873638
2006	0.0101286	0.00685038	0.00550669	0.0142193	0.00882058	0.00684804	0.00800337	0.00892252	0.0105981	0.00889545	0.00612883	0.00673611	0.00670412	0.0171548	0.0110449	0.0160714	0.00768349	0.0117068	0.00585173	0.00563834	0.0070315	0.0138191	0.00601684	0.00591786	0.00988492	0.00621854	0.00687028	0.0243112	0.00677362	0.0113237	0.0098235	0.00821353	0.00591436	0.011759	0.00343077	0.00412652	0.00493351	0.00629248	0.00591956	0.0120694	0.0119154	0.011222	0.00806356	0.0102192	0.0218009	0.00707966	0.00520076	0.0104308	0.00988837
2007	0.0139642	0.00648331	0.0064877	0.0173917	0.0112745	0.00723886	0.00865918	0.00886755	0.00939695	0.010128	0.00513623	0.00741799	0.00635701	0.0173853	0.00979434	0.0138801	0.0109022	0.0117993	0.00599931	0.00720575	0.00686602	0.0128253	0.00482378	0.00604269	0.00984284	0.00560467	0.00621419	0.0218308	0.00617124	0.0106462	0.00968161	0.00447384	0.00613796	0.012182	0.00438153	0.00484112	0.00728576	0.00881613	0.00655276	0.0104117	0.00885442	0.0128157	0.00697961	0.00893353	0.0202287	0.00588582	0.00542987	0.00967635	0.00854814
2008	0.0128047	0.00805549	0.00529476	0.0152361	0.0102783	0.00575058	0.00919562	0.00898052	0.00750149	0.00906598	0.00570446	0.00591958	0.00701399	0.0193966	0.00629955	0.0143017	0.00706462	0.0120793	0.00648241	0.00855121	0.00622817	0.0146991	0.00463585	0.00522474	0.00728587	0.00570982	0.00647218	0.0239157	0.00708078	0.0119051	0.00963219	0.00579161	0.00644981	0.0115447	0.00458579	0.0045797	0.0046602	0.00816442	0.00670516	0.0123122	0.0102818	0.0124597	0.0082342	0.00954882	0.0224852	0.0071088	0.0056432	0.00681645	0.00851247
2009	0.0144019	0.00721528	0.00646961	0.0139734	0.010387	0.00629303	0.00700158	0.00844794	0.0096901	0.00675579	0.00539096	0.00595385	0.00593476	0.0178524	0.00972016	0.0170274	0.00905827	0.0152608	0.00623619	0.00729814	0.00706023	0.0143617	0.00403776	0.00720378	0.00701048	0.00647426	0.00639113	0.0235545	0.00684198	0.0115676	0.00895677	0.00706924	0.005061	0.0149808	0.00423487	0.00602186	0.00472056	0.00772162	0.00546974	0.0108026	0.00978032	0.0135523	0.009352	0.0106708	0.0255972	0.00625796	0.00538183	0.00963419	0.00927667
2010	0.0139963	0.00764709	0.00731104	0.0174001	0.00960322	0.00620874	0.00952576	0.00918317	0.00720908	0.00706366	0.00630259	0.00587504	0.00586937	0.0174891	0.00985139	0.0170406	0.00959253	0.0157656	0.00562116	0.00640521	0.00614369	0.0133196	0.00572976	0.00675251	0.0061154	0.00410043	0.0059935	0.0283795	0.00726738	0.0114429	0.00768245	0.00692625	0.00614272	0.012725	0.00546768	0.00370002	0.00488763	0.00867486	0.00560518	0.010022	0.00815862	0.0112687	0.00854172	0.00950812	0.0209585	0.00794539	0.00417493	0.00844875	0.0116416
2011	0.0129553	0.00681393	0.00704323	0.0135386	0.0102174	0.00595465	0.00897731	0.00934761	0.00869579	0.00613897	0.00661137	0.00596691	0.00591148	0.0173471	0.00962257	0.0172571	0.0105093	0.0165675	0.00532151	0.00745958	0.00654071	0.015297	0.00605501	0.00674473	0.00645416	0.00698326	0.00620532	0.0252993	0.00544125	0.0126385	0.00830048	0.00550082	0.00508915	0.0116547	0.00455817	0.00497243	0.00476482	0.00786297	0.00519638	0.012207	0.00741915	0.011488	0.00759637	0.0101816	0.0214	0.00638393	0.00544146	0.00826211	0.0108015
2012	0.0139498	0.00672747	0.00636063	0.0151488	0.00973709	0.00694053	0.00899084	0.00969751	0.00884942	0.00712345	0.00554435	0.00561916	0.00604861	0.0166447	0.0101416	0.0193799	0.0111916	0.0203547	0.00584458	0.00702795	0.00667784	0.0147428	0.00691111	0.00726371	0.00587852	0.00605669	0.00650739	0.0201256	0.0065984	0.0116108	0.00912737	0.00680832	0.00508532	0.0107391	0.00432664	0.00436874	0.0047462	0.00895075	0.00586897	0.0125961	0.00681207	0.0132691	0.00997645	0.0101534	0.0190126	0.00721274	0.0042976	0.00787217	0.0108162
[truncated: 51 more columns]

## Sheet: Oceania
Year	Topic1	Topic2	Topic3	Topic4	Topic5	Topic6	Topic7	Topic8	Topic9	Topic10	Topic11	Topic12	Topic13	Topic14	Topic15	Topic16	Topic17	Topic18	Topic19	Topic20	Topic21	Topic22	Topic23	Topic24	Topic25	Topic26	Topic27	Topic28	Topic29	Topic30	Topic31	Topic32	Topic33	Topic34	Topic35	Topic36	Topic37	Topic38	Topic39	Topic40	Topic41	Topic42	Topic43	Topic44	Topic45	Topic46	Topic47	Topic48	Topic49
1985	0.00147569	0.00147569	0.00147569	0.00147569	0.00147569	0.00147569	0.00147569	0.00147569	0.00147569	0.00147569	0.00147569	0.00928819	0.00147569	0.00147569	0.0249132	0.00842014	0.00147569	0.00147569	0.00147569	0.00147569	0.00147569	0.00147569	0.00147569	0.0440104	0.00842014	0.00147569	0.00147569	0.00147569	0.00147569	0.00147569	0.0986979	0.00147569	0.00147569	0.00147569	0.00147569	0.00147569	0.00147569	0.00147569	0.00147569	0.00147569	0.00147569	0.00147569	0.00147569	0.00147569	0.00147569	0.00147569	0.0171007	0.00147569	0.00147569
1986	0.00417972	0.0119949	0.0018323	0.0018323	0.0018323	0.0127001	0.0018323	0.0018323	0.030094	0.0018323	0.00417972	0.0018323	0.00652714	0.0101154	0.0018323	0.0018323	0.0018323	0.00877675	0.0018323	0.029114	0.0188391	0.0167716	0.0018323	0.0018323	0.00830156	0.0018323	0.0018323	0.00726618	0.0018323	0.0199729	0.00296609	0.0018323	0.0018323	0.00296609	0.0018323	0.0018323	0.0018323	0.00603398	0.0018323	0.0018323	0.0018323	0.00323286	0.00386482	0.0018323	0.0018323	0.0018323	0.0394868	0.0018323	0.0018323
1987	0.00142236	0.00278848	0.00232816	0.00142236	0.00679477	0.00420014	0.00216641	0.00216641	0.00815138	0.00347997	0.00142236	0.00826146	0.00142236	0.00142236	0.00222364	0.00142236	0.00142236	0.00142236	0.0114928	0.00422602	0.00523799	0.0185579	0.0117246	0.00142236	0.0347659	0.016073	0.00216641	0.00142236	0.0103188	0.0104968	0.00278848	0.00274511	0.00293751	0.00232816	0.00278848	0.0044353	0.00142236	0.00216641	0.00216641	0.00504555	0.00293751	0.00471184	0.00142236	0.00660961	0.00142236	0.00232816	0.0714918	0.00278848	0.00142236
1988	0.0111598	0.0114321	0.00495542	0.0270742	0.00657997	0.00574195	0.00288205	0.00894256	0.016879	0.00325366	0.00833555	0.00127922	0.00211936	0.00604399	0.00166532	0.00855692	0.0143269	0.00531159	0.0134507	0.00797656	0.00751306	0.00293155	0.00256114	0.00273311	0.0190513	0.00878988	0.0092803	0.021853	0.00386971	0.0060045	0.00496965	0.00920555	0.0291426	0.00389008	0.0039059	0.00226764	0.0035862	0.0039099	0.00243009	0.00240919	0.00232452	0.0203849	0.0235339	0.0107939	0.00205142	0.0105273	0.0523166	0.00147942	0.00583823
1989	0.00519919	0.00764207	0.00527651	0.00676068	0.00733821	0.0018396	0.00165825	0.00745225	0.0100269	0.0026498	0.00539273	0.00354661	0.00568606	0.00450525	0.00190395	0.00409231	0.0149593	0.00631931	0.0134352	0.0114576	0.0116991	0.00402174	0.0014535	0.00210942	0.0571229	0.00217062	0.013766	0.00810786	0.00832104	0.00634285	0.00560692	0.0116259	0.021089	0.00302888	0.00201656	0.00180912	0.0125873	0.00339646	0.0125114	0.00251843	0.00474847	0.0106393	0.00610749	0.011913	0.00950354	0.0017538	0.0374502	0.00152519	0.00872599
1990	0.00653556	0.0138201	0.00441887	0.0109845	0.0124358	0.00444531	0.00788926	0.00423318	0.0134797	0.00222678	0.0197726	0.00525946	0.00600815	0.0051331	0.00298387	0.00799071	0.00933991	0.00404958	0.013396	0.00929317	0.0129622	0.014841	0.00292079	0.00380427	0.0188914	0.00700026	0.00743498	0.00821003	0.00256852	0.0110099	0.0120698	0.0148147	0.0392986	0.00420405	0.0023796	0.00432129	0.0132679	0.00458876	0.00439577	0.00572757	0.0121214	0.0108255	0.0191782	0.0177041	0.00347608	0.00463946	0.0300614	0.00419181	0.00493068
1991	0.0044785	0.0162605	0.00194293	0.0176603	0.0126005	0.00205316	0.00648578	0.00691479	0.0140866	0.0016567	0.0136729	0.00571097	0.00932902	0.0111561	0.00233118	0.00400747	0.00183537	0.00882332	0.00825351	0.00929151	0.0151863	0.0109111	0.00486553	0.0013214	0.0107482	0.0195664	0.00900655	0.00932681	0.00494983	0.0106	0.0207823	0.0102956	0.0125884	0.00132504	0.00328411	0.0020105	0.0109529	0.00845942	0.0038022	0.00301479	0.00228995	0.0141862	0.0192655	0.0134695	0.00991692	0.0036996	0.0138161	0.00190724	0.00750478
1992	0.00186641	0.0100508	0.00613983	0.00972163	0.00862522	0.00544299	0.00447144	0.00821218	0.0101434	0.00138335	0.0142422	0.0090142	0.00566427	0.0100123	0.00382617	0.00846609	0.00704994	0.00430623	0.0155547	0.00895204	0.00924496	0.0196024	0.00363406	0.0043303	0.0265233	0.0201288	0.0073439	0.0187877	0.0138286	0.0123429	0.0109552	0.00840163	0.00834382	0.00447811	0.00183911	0.00192657	0.0150554	0.00688706	0.00671302	0.00643225	0.00735243	0.0080691	0.0192029	0.0113609	0.0191322	0.00308261	0.0232407	0.00385777	0.0112383
1993	0.00968863	0.0201843	0.00480534	0.0144364	0.00920234	0.00665409	0.0127081	0.0117148	0.0069151	0.00190744	0.0179859	0.00401329	0.00953398	0.00435393	0.00284969	0.00827278	0.0113766	0.00576618	0.0207218	0.00402215	0.0122559	0.0142967	0.00215495	0.00450322	0.0150823	0.0152167	0.0151438	0.00861731	0.00917367	0.00911373	0.00972695	0.0110435	0.0273926	0.00249779	0.00434384	0.00237699	0.00675334	0.00599426	0.00488258	0.00464562	0.00653572	0.015778	0.0130052	0.00949139	0.0080965	0.00554798	0.0113644	0.00258316	0.0181666
1994	0.0122127	0.00544931	0.00477971	0.0131074	0.00597242	0.021297	0.00792044	0.0106809	0.0141097	0.00249433	0.0216266	0.00883949	0.0109346	0.00697548	0.00361497	0.0039971	0.00815916	0.00693594	0.0147948	0.00846955	0.010962	0.0164586	0.00391949	0.00533066	0.030953	0.0111366	0.0103977	0.00780627	0.0116503	0.00540074	0.0137945	0.00474369	0.0213192	0.00386436	0.00352815	0.00179517	0.00596586	0.00967304	0.00501334	0.00663467	0.00468449	0.0125936	0.021852	0.0119085	0.00771004	0.00962539	0.00929329	0.00309419	0.0152459
1995	0.00896503	0.00589476	0.00906014	0.0139093	0.00852195	0.00728937	0.00798692	0.00959293	0.00772058	0.00259666	0.0169376	0.00678034	0.0127349	0.0100395	0.00532309	0.011077	0.00684641	0.00439645	0.0115013	0.00607617	0.0130367	0.0147099	0.00625995	0.00267475	0.0271258	0.0141948	0.00740494	0.00556086	0.00891986	0.0104412	0.00756441	0.00357941	0.0184409	0.00747663	0.00502814	0.00257008	0.00398233	0.00778669	0.00519098	0.00430484	0.012311	0.0130032	0.013611	0.00675404	0.0187928	0.0124219	0.0129031	0.00339992	0.0105827
1996	0.0119057	0.00675674	0.00910333	0.0227447	0.00663009	0.00940615	0.0204243	0.0126656	0.00768714	0.00501205	0.0147298	0.00843091	0.00730349	0.00653333	0.00539338	0.0102619	0.00727084	0.00687514	0.0160728	0.00632575	0.0151368	0.0121949	0.00714558	0.00595046	0.016238	0.0112915	0.00679116	0.00802921	0.00873883	0.0110141	0.01003	0.00625656	0.0255622	0.00877657	0.00276657	0.00306486	0.0122087	0.00802545	0.00477508	0.00643334	0.00634081	0.0126305	0.0117275	0.00751404	0.015536	0.00799229	0.00931888	0.00548191	0.0167426
1997	0.00911867	0.00266372	0.0052848	0.0110534	0.00558977	0.00686818	0.0111392	0.0103615	0.00863661	0.00881521	0.0198728	0.00643709	0.0120984	0.00540152	0.00361685	0.0116788	0.0166709	0.00820784	0.0155667	0.00444567	0.0107179	0.0163928	0.001953	0.00698861	0.0178556	0.00994788	0.00792163	0.00808885	0.017469	0.00960144	0.00927363	0.00454578	0.0111673	0.00349902	0.00532741	0.00273412	0.00965284	0.00961635	0.00554584	0.00605613	0.0102204	0.0180128	0.0119304	0.00839228	0.0161836	0.00705978	0.00486064	0.00371675	0.0147758
1998	0.0138165	0.00827845	0.00445931	0.0126625	0.00871713	0.0035689	0.00815386	0.00887073	0.0123184	0.00822941	0.0108417	0.00381422	0.0136976	0.00580552	0.00607491	0.00958707	0.0099419	0.00534127	0.0112571	0.00685799	0.0130714	0.0127184	0.00404127	0.00336988	0.0189509	0.00616576	0.00554439	0.00528066	0.00714062	0.014956	0.00642812	0.0049617	0.0129629	0.00921816	0.00347917	0.0065737	0.00793863	0.00875043	0.00486005	0.0122581	0.00834099	0.0154736	0.0109934	0.00985831	0.0149259	0.00473941	0.00595876	0.0068296	0.0128745
1999	0.0125864	0.00755285	0.00464869	0.0144838	0.0109318	0.00727039	0.0104938	0.00738007	0.0236265	0.00622446	0.0124111	0.0068295	0.0162067	0.010807	0.0038126	0.00916552	0.0110388	0.00683494	0.0133319	0.00600583	0.0104091	0.0123819	0.00376485	0.00297602	0.016019	0.00687182	0.00970608	0.0088149	0.0126067	0.0111617	0.00345085	0.00888779	0.0181742	0.00382999	0.00748798	0.00512596	0.0132477	0.00622687	0.00601705	0.0102024	0.00783335	0.010713	0.0137282	0.00860152	0.0244713	0.00723951	0.00731326	0.00959159	0.0141906
2000	0.00942489	0.00712914	0.00426963	0.0121667	0.00680227	0.00443826	0.00697051	0.0127087	0.00828206	0.00756838	0.00843424	0.00552896	0.00642691	0.0104194	0.0081569	0.00760151	0.00907023	0.00786239	0.0167455	0.00430381	0.0136659	0.0117437	0.00485841	0.00433419	0.0208576	0.00523667	0.0104418	0.0122533	0.0105973	0.0112326	0.010867	0.00609003	0.00923445	0.00712467	0.00523071	0.0119778	0.0091694	0.00690693	0.00697348	0.00633987	0.0104949	0.0102475	0.0117606	0.00835314	0.0137057	0.008382	0.00422424	0.00922325	0.0201316
2001	0.0087299	0.00630345	0.0064843	0.0164319	0.00775471	0.0196127	0.00884159	0.0136713	0.0126405	0.005821	0.0122098	0.0050598	0.0066849	0.00613482	0.00961631	0.0140968	0.00780797	0.00891255	0.0106438	0.00629462	0.0108854	0.0143625	0.00781495	0.0062894	0.013835	0.00784705	0.0104134	0.00503459	0.0116531	0.00999303	0.00979666	0.00506277	0.0136153	0.013249	0.00317198	0.0170242	0.00815371	0.00901529	0.00542073	0.0071732	0.0196142	0.0104614	0.00414067	0.00789781	0.00630446	0.00583075	0.00489663	0.0181226	0.0182526
2002	0.0123479	0.0125498	0.00456439	0.0207824	0.008082	0.014033	0.0115365	0.0108892	0.0141987	0.0118333	0.00746879	0.00671256	0.00553198	0.00865764	0.00712465	0.0134681	0.0108972	0.00642265	0.0134444	0.00873897	0.0157574	0.00694374	0.00339061	0.00267753	0.0124089	0.00995266	0.00998502	0.0115252	0.0107002	0.00905872	0.0126649	0.00716925	0.011662	0.00594703	0.00295518	0.0192896	0.010692	0.00774712	0.00829429	0.00995505	0.0146072	0.00740487	0.00550957	0.007446	0.0173613	0.00883415	0.00394211	0.0120878	0.0215208
2003	0.00857587	0.00542946	0.010498	0.0144353	0.00662257	0.0107286	0.0135182	0.00999067	0.00790063	0.007339	0.0117844	0.00479553	0.00366758	0.00931763	0.0104939	0.0168206	0.0103127	0.0152221	0.0104287	0.00602059	0.00924754	0.00944405	0.0057535	0.00343649	0.00887531	0.00425004	0.013279	0.00824586	0.0104151	0.00884107	0.0125542	0.00555054	0.015012	0.0126489	0.00451578	0.0299913	0.0117769	0.00778129	0.00612676	0.00753184	0.00901755	0.0102646	0.00752846	0.00888981	0.00645949	0.00530998	0.00389256	0.0135629	0.0259848
2004	0.00755058	0.00453655	0.00980696	0.0198098	0.00550533	0.00995941	0.00606745	0.0157245	0.0128505	0.0086094	0.00909284	0.0061301	0.00515091	0.00730944	0.00818149	0.0164032	0.00424355	0.00938742	0.00953961	0.00859836	0.00827233	0.0100586	0.00530841	0.00423853	0.010237	0.00417947	0.011661	0.00867297	0.00980568	0.0119519	0.0144875	0.00869237	0.00987023	0.0111491	0.00429291	0.0174239	0.00921215	0.0111104	0.00540875	0.00966277	0.00853035	0.00661766	0.00687522	0.00588349	0.0124052	0.0105355	0.00412001	0.0165331	0.0209585
2005	0.0157162	0.00684799	0.00761141	0.0259787	0.0066434	0.00767934	0.00970513	0.0171891	0.0115175	0.00978931	0.0105423	0.00416569	0.00970762	0.00835658	0.0158816	0.0211379	0.0125393	0.0121732	0.0105074	0.00739449	0.0086113	0.00737192	0.0074003	0.00370238	0.0074148	0.00579813	0.0130852	0.00711983	0.00368054	0.0102592	0.0126175	0.00363199	0.0155222	0.0165268	0.00576834	0.0170297	0.0118185	0.00806431	0.0055863	0.00473345	0.0113307	0.009661	0.00612779	0.00985363	0.0127594	0.00905034	0.00354257	0.0132679	0.0193417
2006	0.00721172	0.00377523	0.0103014	0.0236387	0.00658218	0.011366	0.0100665	0.0198861	0.0229674	0.0102075	0.0100391	0.00374183	0.0061544	0.00648961	0.00906086	0.0247359	0.0113344	0.0121479	0.005512	0.00658256	0.00888248	0.0111664	0.00728003	0.00261728	0.0119222	0.00372837	0.0118499	0.00862669	0.00715415	0.0130075	0.0144951	0.00365944	0.011997	0.00709203	0.00479788	0.0124545	0.00665339	0.01041	0.00748331	0.00675351	0.00615249	0.0120851	0.00457386	0.00832952	0.0120688	0.0100996	0.00373048	0.0112087	0.0108943
2007	0.0178739	0.00652369	0.00864748	0.0226961	0.00663218	0.00624559	0.01142	0.0145492	0.0116477	0.00880429	0.00538793	0.00600577	0.00551179	0.0101498	0.0073559	0.0187517	0.0145681	0.013896	0.010009	0.00744097	0.0107996	0.0115587	0.00608265	0.00428736	0.0087978	0.00421171	0.0111148	0.00950523	0.00542732	0.011698	0.010188	0.00395915	0.00788567	0.0121754	0.0044215	0.0110448	0.00721194	0.00776835	0.00954193	0.00558859	0.0105776	0.0140217	0.00736513	0.00779867	0.013531	0.00857259	0.00361323	0.0112082	0.016444
2008	0.0110307	0.00485527	0.0122771	0.0201178	0.00780421	0.0109128	0.0120425	0.0122007	0.0121281	0.00764407	0.00518921	0.00344239	0.00596563	0.00917897	0.0125451	0.0102597	0.012336	0.014732	0.00640228	0.00817836	0.0112708	0.00721947	0.00534907	0.00408354	0.00698764	0.00329983	0.0106942	0.00766047	0.00935697	0.00994031	0.0137237	0.00504462	0.0119966	0.00790359	0.00543842	0.013955	0.00512188	0.0107142	0.00839526	0.00747534	0.00662913	0.0162394	0.0083448	0.00802684	0.0111445	0.010353	0.00402635	0.0106718	0.0175663
2009	0.0160236	0.0038731	0.0109348	0.0241733	0.00640653	0.00778627	0.0111917	0.0121159	0.0116074	0.00706801	0.00522316	0.004591	0.00700618	0.0103886	0.0104581	0.013315	0.0197156	0.014781	0.00375684	0.00766488	0.0121464	0.00698257	0.00724311	0.00504344	0.00719557	0.00368431	0.0098242	0.00553728	0.00800722	0.0139024	0.0086024	0.00425677	0.00771051	0.016606	0.00426406	0.0135912	0.0069946	0.00554892	0.00758523	0.00755008	0.00995565	0.0130694	0.00759114	0.0054564	0.0117724	0.00914217	0.00239929	0.00849131	0.0167834
2010	0.0111849	0.00464296	0.0136903	0.0271512	0.00757965	0.00672645	0.00938685	0.0160714	0.0109921	0.0112925	0.00649385	0.00356089	0.00623487	0.012197	0.00595381	0.015472	0.0219614	0.0134408	0.00567553	0.00818197	0.00865969	0.0106918	0.0120722	0.00609272	0.00765212	0.0039081	0.0111234	0.00969635	0.00707634	0.0114343	0.014001	0.00496506	0.00971412	0.0113632	0.00503959	0.0121967	0.00649696	0.00897966	0.0117837	0.00779304	0.00506938	0.018034	0.00605647	0.00699737	0.0125952	0.0115703	0.00417346	0.00912096	0.0138823
2011	0.0137527	0.00502612	0.0129243	0.0323298	0.00718163	0.0100435	0.0109346	0.0153867	0.0115603	0.00789828	0.00858632	0.00392965	0.00570166	0.0111815	0.00500108	0.0191821	0.0241478	0.0181361	0.00520321	0.0115178	0.010998	0.0072411	0.00863002	0.00777619	0.00505802	0.00456435	0.0101158	0.0111894	0.00889879	0.0114976	0.00974115	0.00281472	0.00791512	0.00589614	0.00514776	0.00990639	0.00442378	0.0091818	0.00794292	0.00898792	0.00397354	0.0206774	0.00698361	0.00664334	0.0158917	0.0110722	0.00304575	0.00819835	0.013587
2012	0.011924	0.00771089	0.0105992	0.0341559	0.00601086	0.00963729	0.0164807	0.0212533	0.0106208	0.00467166	0.00816375	0.00686636	0.0110781	0.010013	0.00587753	0.0176594	0.0212105	0.020724	0.00468878	0.007122	0.00878093	0.00711643	0.00832244	0.00745661	0.00544069	0.00422567	0.0105195	0.00371152	0.00663091	0.00773338	0.0113102	0.00270819	0.0128239	0.00592431	0.00611877	0.00614802	0.00419254	0.00815143	0.0105266	0.00910284	0.00563062	0.0184976	0.00845953	0.00781557	0.00886903	0.0116044	0.00334161	0.00821441	0.0131523
[truncated: 51 more columns]
